# Supplementary material for: High-Density Linkage Map Construction and Mapping of Salt-Tolerant QTLs at Seedling Stage in Upland Cotton Using Genotyping by Sequencing (GBS)
Source: Int J Mol Sci. 2017 Dec 5;18(12):2622. doi: 10.3390/ijms18122622 (PMC5751225; doi:10.3390/ijms18122622)
Supplement: Supplementary file 1 [file ijms-18-02622-s001.zip]

Archive with 6 entries (5 files):
- ijms-242441 final-supplementary/
- ijms-242441 final-supplementary/Figure S1 Frequency distribution of the 10 traits measured under 3 treatments during 2 years and combine analysis.pdf
- ijms-242441 final-supplementary/Figure S2 Total QTLs (66) found in this study, asterisk means consistent QTLs.pdf
- ijms-242441 final-supplementary/Table S1 SNP marker sequences used in this study.xlsx
- ijms-242441 final-supplementary/Table S2 Details total QTLs (66) found in this study (Excel).xlsx
- ijms-242441 final-supplementary/Table S3 The expression pattern of the different genes identified in this study (Excel Table).xlsx
