# Supplementary material for: High-Density Linkage Map Construction and Mapping of Salt-Tolerant QTLs at Seedling Stage in Upland Cotton Using Genotyping by Sequencing (GBS)
Source: Int J Mol Sci. 2017 Dec 5;18(12):2622. doi: 10.3390/ijms18122622 (PMC5751225; doi:10.3390/ijms18122622)
Supplement: Supplementary file 1 [file ijms-18-02622-s001.zip › ijms-242441 final-supplementary/Table S2 Details total QTLs (66) found in this study (Excel).xlsx]

## Sheet: all QTLs
Trait	QTLs	Chr	Flanking markers	Position (cM)	LOD	Ae	De	d/a	R2(%)	GA	DPE
DLW	qDLW_A01_ck.3	A01	mk860_A01-mk796_A01	109.91	3.74	-0.002	0.0017	0.85	10.5	D	NH
	qDLW_A01_ck.2	A01	mk11090-mk774_A01		3.25	-0.0018	0.0013	0.72	7.68	PD	NH
	qDLW_A01_ck.4	A01	mk18965-mk844_A01	123.51	2.77	0.0052	0.0019	0.37	6.27	PD	CCRI35
	qDLW_A01_ck.1	A01	mk759_A01-mk832_A01	89.71	3.16	0.0053	0.0017	0.32	5.41	PD	CCRI35
CHL	qCHL_A01_150	A01	mk16093-mk761_A01		3.11	0.0374	-3.5874	95.92	0.54	OD	CCRI35
EC	qEC_A02_ck	A02	mk1107_A02-mk1046_A02		2.64	-1.3522	4.3713	3.23	3.65	OD	NH
	qEC_A02_150	A02	mk1778_A02-MulMa26-m_A02	20.81	2.78	-1.3853	-2.2243	1.61	1.73	OD	NH
CHL	qCHL_A02_ck.1	A02	mk1131_A02-mk1122_A02	244.31	3.97	0.7743	-2.0982	2.71	6.2	OD	CCRI35
	qCHL_A02_ck.2	A02	mk1120_A02-mk1114_A02	249.81	4.1	0.4581	-2.3293	5.08	4.62	OD	CCRI35
SL	qSL_A02_110.2	A02	mk1127_A02-mk1114_A02	248.51	3.08	-0.1681	-0.303	1.8	1.37	OD	NH
	qSL_A02_110.1	A02	mk1148_A02-mk1137_A02	235.41	2.62	-0.1153	-0.3791	3.29	0.38	OD	NH
	qEC_A02_110.2	A02	mk19866-mk14259	197.41	2.71	-7.1631	-2.5385	0.35	1.14	PD	NH
	qEC_A02_110.3	A02	mk1293_A02-mk1512_A02	220.01	3.1	-9.7207	-2.9306	0.3	0	PD	NH
	qEC_A02_110.1	A02	mk1340_A02-mk1443_A02	134.51	2.85	-8.6005	-3.3756	0.39	0	PD	NH
FW	qFW_A03_ck.2	A03	mk2107_A03-mk2075_A03	134.01	2.65	-0.0171	0.0278	1.63	4.75	OD	NH
GR	qGR_A03_110	A03	mk2084_A03-mk2072_A03	104.81	3.08	2.3638	1.9452	0.82	2.36	D	CCRI35
EC	qEC_A03_150.2	A03	mk2052_A03-mk2045_A03	145.31	4.33	1.216	4.9524	4.07	0.54	OD	CCRI35
	qEC_A03_150.1	A03	mk2107_A03-mk2052_A03	139.71	3.96	1.1288	3.6975	3.28	0.32	OD	CCRI35
	qFW_A03_ck.1	A03	mk11099-mk2107_A03	122.21	3.67	-0.0165	0.0359	2.18	5.68	OD	NH
SL	qSL_A04_ck	A04	mk1802-mk2558_A04	138.41	3.47	-0.1663	-0.0469	0.28	4.8	PD	NH
FW	qFW_A06_150.1	A06	mk4999_A06-mk4886_A06	0.31	3.71	-0.0093	0.0504	5.42	3.39	OD	NH
	qFW_A06_150.2	A06	mk4999_A06-mk4886_A06	0.81	4.5	-0.0041	0.0325	7.93	3.14	OD	NH
	qFW_A06_110.1	A06	mk4999_A06-mk4886_A06	1.31	3.32	0.0019	0.0432	22.74	0.52	OD	CCRI35
SLW	qSLW_A06_110	A06	mk4999_A06-mk4886_A06	1.31	3.05	0.0035	0.0277	7.91	0.01	OD	CCRI35
SL	qSL_A06_110	A06	mk4998_A06-mk4886_A06	1.31	2.77	-0.0456	0.524	11.49	1.42	OD	NH
	qSLW_A06_150	A06	mk4999_A06-mk5000_A06	0.81	4.5	-0.0038	0.0359	9.45	2.76	OD	NH
	qFW_A06_110.2	A06	mk4998_A06-mk5001_A06	1.31	4.75	0.0004	0.0294	73.5	0.87	OD	CCRI35
GR	qGR_A07_110	A07	mk5734_A07-mk5723_A07	5.51	3.26	1.8019	1.1701	0.65	3.65	PD	CCRI35
EC	qEC_A07_110	A07	mk5734_A07-mk5721_A07	6.41	3	1.2711	1.4032	1.1	2.28	D	CCRI35
EC	qEC_A08_ck	A08	MulMa158-m_A08-mk5975_A08	89.31	4.58	-2.3161	3.7228	1.61	7.94	OD	NH
CHL	qCHL_A08_ck	A08	MulMa156_A08-MulMa161_A08	4.81	3.81	-0.8922	1.3528	1.52	6.84	OD	NH
GR	qGR_A08_ck	A08	MulMa661-MulMa159_A08		3.96	0.1936	-3.2007	16.53	1.82	OD	CCRI35
GR	qGR_A09_ck	A09	mk6720_A09-mk6622_A09	66.31	2.91	0.9136	-1.6029	1.75	5.02	OD	CCRI35
MDA	qMDA_A09_ck	A09	mk6720_A09-mk6410_A09	115.71	2.89	-0.0014	0.005	3.57	3.43	OD	NH
DLW	qDLW_A10_150.1	A10	mk7002_A10-mk12239	170.31	2.71	0.0001	-0.0028	28	0.59	OD	CCRI35
	qDLW_A10_150.2	A10	mk8763-mk6972_A10	179.11	3.2	0.0001	-0.0033	33	0.66	OD	CCRI35
MDA	qMDA_A10_110	A10	mk19385-mk7024_A10	156.21	3.44	0.0003	0.0071	23.67	0.19	OD	CCRI35
LFW	qLFW_A11_ck	A11	mk7805_A11-mk7813_A11	17.41	2.79	-0.0072	0.0126	1.75	4.97	OD	NH
SL	qSL_A11_ck	A11	mk7801_A11-mk7812_A11	1.01	2.72	-0.0813	0.2868	3.53	3.33	OD	NH
RWC	qRWC_A11_110	A11	mk7833_A11-mk7852_A11	69.01	2.76	-0.0029	-0.0173	5.97	0.01	OD	NH
EC	qEC_A12_110.1	A12	mk9167_A12-mk9153_A12	57.51	4.35	-1.4649	2.4503	1.67	7.91	OD	NH
	qEC_A12_150	A12	mk9189_A12-mk9173_A12	29.51	3.01	-1.9851	-0.6644	0.33	4.47	PD	NH
SL	qSL_A12_150	A12	mk9187_A12-mk18878	46.51	2.68	-0.2876	-0.0593	0.21	4.18		NH
	qSL_A12_110	A12	mk8817_A12-mk8806_A12	287.81	2.64	0.065	0.456	7.02	0.03	OD	CCRI35
FW	qFW_A12_ck.1	A12	mk9192_A12-mk9189_A12	14.21	2.53	-0.0038	0.0442	11.63	1.84	OD	NH
CHL	qCHL_A12_150	A12	mk8890_A12-mk8850_A12	235.61	2.56	1.084	2.8258	2.61	1.12	OD	CCRI35
RWC	qRWC_A12_150.1	A12	mk9079_A12-mk9060_A12	108.61	3.23	0.0028	0.0358	12.79	0.87	OD	CCRI35
MDA	qMDA_A12_150	A12	mk8961_A12-mk8954_A12	174.21	3.34	0.0014	0.0092	6.57	0.09	OD	CCRI35
	qFW_A12_ck.2	A12	mk9187_A12-mk9166_A12	38.61	3.2	0.0088	0.0418	4.75	0.03	OD	CCRI35
	qEC_A12_110.2	A12	MulMa655-m-mk19378	75.21	5.28	-1.2555	4.3961	3.5	8.29	OD	NH
	qRWC_A12_150.2	A12	mk9022_A12-mk9027_A12	123.51	3.22	0.0016	0.0364	22.75	0.42	OD	CCRI35
RWC	qRWC_A13_110.2	A13	mk10168_A13-mk9379_A13	56.81	3.49	-0.0035	0.019	5.43	4.13	OD	NH
	qRWC_A13_110.1	A13	mk10323_A13-mk10142_A13	33.31	2.58	-0.0033	0.0155	4.7	2.74	OD	NH
	qRWC_A13_110.5	A13	mk10083_A13-mk18997		3.61	0.0076	0.0122	1.61	1.99	OD	CCRI35
GR	qGR_A13_150.1	A13	mk10316_A13-mk10142_A13	33.31	2.65	0.1394	3.3583	24.09	0.67	OD	CCRI35
FW	qFW_A13_110	A13	MulMa237_A13-mk9985_A13	169.61	3.43	0.0105	0.0351	3.34	0.17	OD	CCRI35
MDA	qMDA_A13_110	A13	mk10313_A13-mk10142_A13	25.51	2.65	-0.0011	-0.0049	4.45	0.13	OD	NH
	qGR_A13_150.2	A13	mk19785-mk9264	199.31	2.54	-1.2859	2.5502	1.98	5.78	OD	NH
	qRWC_A13_110.3	A13	mk10013_A13-mk10023_A13	152.31	3.73	0.0082	0.0097	1.18	3.24	D	CCRI35
	qRWC_A13_110.4	A13	mk10054_A13-mk10083_A13	162.81	4.05	0.0084	0.0112	1.33	2.86	OD	CCRI35
FW	qFW_D01_110.3	D01	mk10918_D01-mk10908_D01	55.41	3.95	0.0097	0.0064	0.66	4.25	PD	CCRI35
	qFW_D01_110.2	D01	mk10918_D01-mk10908_D01	55.41	3.32	0.0157	0.0072	0.46	4.06	PD	CCRI35
	qFW_D01_110.1	D01	mk10955_D01-mk10900_D01	50.21	2.51	0.013	0.0127	0.98	2.25	D	CCRI35
SLW	qSLW_D01_110	D01	MulMa276_D01-mk10840_D01	80.71	3.37	0.0095	0.0193	2.03	2.09	OD	CCRI35
	qFW_D01_150.2	D01	MulMa276_D01-mk10837_D01	82.31	2.72	0.0065	0.019	2.92	0.74	OD	CCRI35
	qSLW_D01_150.2	D01	MulMa276_D01-mk10837_D01	82.31	2.84	0.0072	0.0218	3.03	0.73	OD	CCRI35
	qFW_D01_150.1	D01	MulMa276_D01-mk10840_D01	83.31	2.69	0.0097	0.0385	3.97	0.32	OD	CCRI35
DLW	qDLW_D01_110	D01	mk10918_D01-mk10912_D01	55.41	3.39	0.0009	0.0013	1.44	2.45	OD	CCRI35
	qSLW_D01_150.1	D01	MulMa268-m_D01-MulMa272_D01		2.53	-0.01	0.0227	2.27	4.94	OD	NH
RWC	qRWC_D02_150.1	D02	mk11641_D02-mk11527_D02	74.31	2.86	-0.0019	0.0324	17.05	1.97	OD	NH
EC	qEC_D02_150	D02	MulMa295_D02-mk11257_D02	255.71	2.51	1.3905	2.6395	1.9	1.4	OD	CCRI35
SLW	qSLW_D02_150.2	D02	mk11602_D02-mk11579_D02	117.81	2.61	0.0023	0.0276	12	0.14	OD	CCRI35
FW	qFW_D02_150.1	D02	mk11651_D02-mk11632_D02	104.31	2.89	0.0068	0.0437	6.43	0.01	OD	CCRI35
	qRWC_D02_150.2	D02	mk11652_D02-mk11637_D02	104.31	3.44	0.0061	0.0307	5.03	0.01	OD	CCRI35
	qSLW_D02_150.1	D02	mk11652_D02-mk11632_D02	104.31	2.67	0.0043	0.0247	5.74	0	OD	CCRI35
	qFW_D02_150.3	D02	mk11653_D02-mk11632_D02	104.31	3.22	0.0044	0.0247	5.61	0	OD	CCRI35
SL	qSL_D02_110	D02	mk11397_D02-mk11512_D02	165.51	2.81	-0.184	0.1781	0.97	4.58	D	NH
	qFW_D02_150.2	D02	mk11623_D02-mk11645_D02	96.01	2.71	0.0038	0.0268	7.05	0	OD	CCRI35
LFW	qLFW_D03_ck.3	D03	mk12165_D03-mk19256	157.61	2.76	-0.0042	0.0188	4.48	3.09	OD	NH
FW	qFW_D03_110.2	D03	mk12096_D03-mk12127_D03	92.11	5.76	-0.0231	0.0067	0.29	9.87	PD	NH
	qFW_D03_ck	D03	mk12142_D03-mk12152_D03	132.21	4.19	-0.0227	0.0241	1.06	8	D	NH
SLW	qSLW_D03_110	D03	mk12142_D03-mk12152_D03	135.01	5.12	-0.0143	-0.0002	0.01	7.6	A	NH
	qFW_D03_110.1	D03	mk15025-mk15027	81.91	6.05	-0.0219	-0.0093	0.42	7.24	PD	NH
DLW	qDLW_D03_ck.1	D03	mk12058_D03-mk12060_D03	54.71	4.04	-0.001	0.0016	1.6	6.92	OD	NH
	qFW_D03_150.1	D03	mk12142_D03-mk12154_D03	132.21	4.45	-0.0241	-0.014	0.58	5.46	PD	NH
	qSLW_D03_ck.1	D03	mk12140_D03-mk12154_D03	136.01	2.64	-0.0074	0.0168	2.27	4.83	OD	NH
	qDLW_D03_ck.2	D03	mk12061_D03-mk12065_D03	60.91	2.65	-0.0007	0.0018	2.57	4.29	OD	NH
	qDLW_D03_110	D03	mk12143_D03-mk12152_D03	135.01	2.88	-0.0011	0.0001	0.09	4.29	A	NH
	qSLW_D03_ck.2	D03	mk12158_D03-mk12165_D03	151.21	3.58	-0.0053	0.0223	4.21	4.28	OD	NH
	qSLW_D03_150	D03	mk12140_D03-mk12154_D03	135.01	3.27	-0.0117	-0.007	0.6	3.69	PD	NH
	qFW_D03_150.2	D03	mk12140_D03-mk12154_D03	136.01	2.79	-0.0103	-0.0047	0.46	3.63	PD	NH
	qDLW_D03_ck.3	D03	mk12156_D03-mk12167_D03	149.31	2.66	-0.0006	0.0019	3.17	3.34	OD	NH
	qSLW_D03_ck.3	D03	mk12162_D03-mk12186_D03	157.61	2.81	-0.0034	0.0203	5.97	2.72	OD	NH
MDA	qMDA_D03_150.1	D03	mk12030_D03-mk12036_D03	6.81	5.13	-0.0022	0.0102	4.64	5.61	OD	NH
	qMDA_D03_150.2	D03	mk12036_D03-mk12041_D03	16.71	3.35	-0.0023	0.0077	3.35	4.55	OD	NH
	qLFW_D03_ck.1	D03	mk12142_D03-mk12154_D03	137.01	2.61	-0.0064	0.0151	2.36	4.44	OD	NH
	qLFW_D03_ck.2	D03	mk12158_D03-mk12165_D03	151.21	3.25	-0.0049	0.0201	4.1	3.89	OD	NH
CHL	qCHL_D04_150.2	D04	mk12384_D04-mk12346_D04	125.31	3.11	-0.0186	3.5023	188.3	1.06	OD	NH
	qCHL_D04_150.1	D04	MulMa415-m_D04-mk12482_D04	80.61	2.63	0.928	2.0429	2.2	0.44	OD	CCRI35
EC	qEC_D04_ck	D04	MulMa442_D04-MulMa436-m_D04	10.91	2.52	-0.4897	-4.9842	10.18	0	OD	NH
SL	qSL_D05_ck.3	D05	mk12777_D05-mk12776_D05	199.71	4.24	0.201	-0.0842	0.42	7.53	PD	CCRI35
	qSL_D05_ck.4	D05	mk12776_D05-mk12763_D05	204.91	4.26	0.1934	-0.0815	0.42	7.35	PD	CCRI35
	qSL_D05_ck.2	D05	mk12889_D05-mk12873_D05	110.51	3.47	-0.1412	0.2331	1.65	5.86	OD	NH
MDA	qMDA_D05_150	D05	mk12948_D05-mk12873_D05	105.21	2.81	-0.0031	0.0032	1.03	4.96	D	NH
	qSL_D05_ck.1	D05	mk12926_D05-mk12890_D05	100.41	2.56	-0.1412	0.1258	0.89	4.61	D	NH
	qSL_D05_ck.5	D05	mk12763_D05-mk12770_D05	210.91	3.61	0.1727	0.0217	0.13	5.2	A	CCRI35
DLW	qDLW_D06_110	D06	mk13562_D06-mk13340_D06	59.21	4.21	-0.0008	0.002	2.5	5.85	OD	NH
SLW	qSLW_D06_ck	D06	mk13562_D06-mk13340_D06	59.21	2.72	-0.0071	0.0146	2.06	4.4	OD	NH
	qSLW_D06_110	D06	mk13562_D06-mk13340_D06	59.21	3.14	-0.006	0.0215	3.58	3.79	OD	NH
LFW	qLFW_D06_ck	D06	mk13562_D06-mk13340_D06	59.21	2.79	-0.0061	0.0162	2.66	4.36	OD	NH
	qDLW_D06_ck	D06	mk17780-mk13340_D06	59.21	3.25	-0.0006	0.002	3.33	4.29	OD	NH
SL	qSL_D06_110	D06	mk17780-mk13340_D06		2.54	0.2031	0.0546	0.27	3.15	PD	CCRI35
MDA	qMDA_D07_ck	D07	MulMa470_D07-mk14589_D07	85.21	4.92	-0.0035	0	0	8.41	A	NH
RWC	qRWC_D07_150	D07	mk14474_D07-mk14394_D07	219.51	2.63	-0.0016	0.0374	23.38	1.16	OD	NH
CHL	qCHL_D07_150.2	D07	mk14886_D07-MulMa453-m	20.21	2.74	0.8455	2.3965	2.83	0.58	OD	CCRI35
FW	qFW_D07_150	D07	mk14474_D07-mk14396_D07	220.51	2.54	0.0013	0.0351	27	0.18	OD	CCRI35
	qCHL_D07_150.1	D07	mk14873_D07-mk14872_D07	0.01	3.08	0.7162	3.0591	4.27	0.09	OD	CCRI35
FW	qFW_D08_150	D08	MulMa513_D08-mk16015_D08	200.81	2.66	0.0095	-0.0096	1.01	4.71	D	CCRI35
	qFW_D08_110	D08	MulMa512_D08-mk16022_D08	191.61	3.29	0.0171	0.0115	0.67	3.76	PD	CCRI35
	qFW_D08_110	D08	MulMa512_D08-MulMa517-m_D08	187.61	3.12	0.0087	0.0088	1.01	2.66	D	CCRI35
SL	qSL_D08_110	D08	mk15965_D08-mk15987_D08	146.71	2.69	0.215	-0.031	0.14	4.55	A	CCRI35
SLW	qSLW_D08_150	D08	MulMa513_D08-mk16026_D08	200.81	2.56	0.0095	-0.0137	1.44	4.38	OD	CCRI35
MDA	qMDA_D11_150	D11	mk19078-mk17464_D11	56.51	3.18	-0.0032	0.0036	1.13	5.66	D	NH
SLW	SLW_D12_110	D12	mk18227_D12-MulMa605_D12	148.91	2.64	-0.0047	0.0201	4.28	2.81	OD	NH
CHL	qCHL_D12_110	D12	MulMa607-m_D12-MulMa609-m_D12	167.81	2.88	-0.3562	-1.7098	4.8	0.02	OD	NH
MDA	qMDA_D13_110	D13	mk18547_D13-mk18516_D13	1.31	2.78	-0.0021	0.0034	1.62	4.79	OD	NH
	qMDA_D13_150	D13	mk7779-mk11123	80.21	2.93	0.001	0.0093	9.3	0.11	OD	CCRI35
