# Supplementary material for: High-Density Linkage Map Construction and Mapping of Salt-Tolerant QTLs at Seedling Stage in Upland Cotton Using Genotyping by Sequencing (GBS)
Source: Int J Mol Sci. 2017 Dec 5;18(12):2622. doi: 10.3390/ijms18122622 (PMC5751225; doi:10.3390/ijms18122622)
Supplement: Supplementary file 1 [file ijms-18-02622-s001.zip › ijms-242441 final-supplementary/Table S3 The expression pattern of the different genes identified in this study (Excel Table).xlsx]

## Sheet: 5596 genes
Cluster	Trait	QTL	Start marker	End marker	Start marker(bp)	End marker(bp)	CI(Mbp)	Gene ID	Chr	Start Gene	End Gene	TAIR	ANNOT	Salt 1h	Salt3h	Salt6h	Salt12h
cluster1	EC	qEC_A02_ck	mk1046_A02	mk1107_A02	4445557	7584839	3.14	Gh_A02G0366	A02	4445649	4447017	AT4G14420	HR-like lesion-inducing protein-related	1.59	1.26	1.28	1.3
cluster1	EC	qEC_A02_ck	mk1046_A02	mk1107_A02	4445557	7584839	3.14	Gh_A02G0367	A02	4448422	4449714	AT1G06620	2-oxoglutarate (2OG) and Fe(II)-dependent oxygenase superfamily protein	0.15	0.23	0.34	0.51
cluster1	EC	qEC_A02_ck	mk1046_A02	mk1107_A02	4445557	7584839	3.14	Gh_A02G0368	A02	4450325	4488571	AT1G06620	2-oxoglutarate (2OG) and Fe(II)-dependent oxygenase superfamily protein	0.48	0.23	0.51	1
cluster1	EC	qEC_A02_ck	mk1046_A02	mk1107_A02	4445557	7584839	3.14	Gh_A02G0369	A02	4494580	4495308	AT1G06620	2-oxoglutarate (2OG) and Fe(II)-dependent oxygenase superfamily protein	0	-1	0	0
cluster1	EC	qEC_A02_ck	mk1046_A02	mk1107_A02	4445557	7584839	3.14	Gh_A02G0370	A02	4499967	4500749	AT1G06620	2-oxoglutarate (2OG) and Fe(II)-dependent oxygenase superfamily protein	0.51	1.01	0.94	0.63
cluster1	EC	qEC_A02_ck	mk1046_A02	mk1107_A02	4445557	7584839	3.14	Gh_A02G0371	A02	4501537	4502037	AT1G06620	2-oxoglutarate (2OG) and Fe(II)-dependent oxygenase superfamily protein	-0.42	-0.18	0	0
cluster1	EC	qEC_A02_ck	mk1046_A02	mk1107_A02	4445557	7584839	3.14	Gh_A02G0372	A02	4539849	4541148	AT1G06620	2-oxoglutarate (2OG) and Fe(II)-dependent oxygenase superfamily protein	1.27	1.32	1.09	0.81
cluster1	EC	qEC_A02_ck	mk1046_A02	mk1107_A02	4445557	7584839	3.14	Gh_A02G0373	A02	4544345	4546348	AT3G23200	Uncharacterised protein family (UPF0497)	0.37	-0.4	0	-0.12
cluster1	EC	qEC_A02_ck	mk1046_A02	mk1107_A02	4445557	7584839	3.14	Gh_A02G0374	A02	4565167	4566743	AT4G08300	nodulin MtN21 /EamA-like transporter family protein	-0.21	0.73	0.54	0.59
cluster1	EC	qEC_A02_ck	mk1046_A02	mk1107_A02	4445557	7584839	3.14	Gh_A02G0375	A02	4570203	4571156	AT5G43420	RING/U-box superfamily protein	0.25	-0.19	0.03	-0.2
cluster1	EC	qEC_A02_ck	mk1046_A02	mk1107_A02	4445557	7584839	3.14	Gh_A02G0376	A02	4624927	4625372	AT5G43410	Integrase-type DNA-binding superfamily protein	0	0	0	-0.36
cluster1	EC	qEC_A02_ck	mk1046_A02	mk1107_A02	4445557	7584839	3.14	Gh_A02G0377	A02	4665508	4665777	AT3G23240	ethylene response factor 1	1.42	0	1.06	1.49
cluster1	EC	qEC_A02_ck	mk1046_A02	mk1107_A02	4445557	7584839	3.14	Gh_A02G0378	A02	4707966	4708883	0	0	2.16	0.37	1.16	-0.35
cluster1	EC	qEC_A02_ck	mk1046_A02	mk1107_A02	4445557	7584839	3.14	Gh_A02G0379	A02	4731153	4731932	0	0	-0.29	0.15	-0.19	-0.55
cluster1	EC	qEC_A02_ck	mk1046_A02	mk1107_A02	4445557	7584839	3.14	Gh_A02G0380	A02	4748335	4749030	0	0	1.45	1.07	1.24	1.17
cluster1	EC	qEC_A02_ck	mk1046_A02	mk1107_A02	4445557	7584839	3.14	Gh_A02G0381	A02	4795916	4796848	0	0	0	-0.92	0	0
cluster1	EC	qEC_A02_ck	mk1046_A02	mk1107_A02	4445557	7584839	3.14	Gh_A02G0382	A02	4826372	4826971	0	0	0.52	0.52	0.11	0.04
cluster1	EC	qEC_A02_ck	mk1046_A02	mk1107_A02	4445557	7584839	3.14	Gh_A02G0383	A02	4834069	4835387	AT2G39840	type one serine/threonine protein phosphatase 4	0.66	0.91	0.81	0.81
cluster1	EC	qEC_A02_ck	mk1046_A02	mk1107_A02	4445557	7584839	3.14	Gh_A02G0384	A02	4840292	4843745	AT1G04400	cryptochrome 2	0.68	0.6	0.51	0.52
cluster1	EC	qEC_A02_ck	mk1046_A02	mk1107_A02	4445557	7584839	3.14	Gh_A02G0385	A02	4847317	4849182	AT4G14385	0	1.09	0.76	0.99	0.75
cluster1	EC	qEC_A02_ck	mk1046_A02	mk1107_A02	4445557	7584839	3.14	Gh_A02G0386	A02	4867855	4870199	AT1G04410	Lactate/malate dehydrogenase family protein	2.1	2.03	1.97	1.96
cluster1	EC	qEC_A02_ck	mk1046_A02	mk1107_A02	4445557	7584839	3.14	Gh_A02G0387	A02	4898946	4902637	AT1G65660	Pre-mRNA splicing Prp18-interacting factor	1.39	1.21	1.25	1.35
cluster1	EC	qEC_A02_ck	mk1046_A02	mk1107_A02	4445557	7584839	3.14	Gh_A02G0388	A02	4909542	4910192	AT3G23290	Protein of unknown function (DUF640)	0	-0.68	0	0
cluster1	EC	qEC_A02_ck	mk1046_A02	mk1107_A02	4445557	7584839	3.14	Gh_A02G0389	A02	4949979	4953777	AT1G04430	S-adenosyl-L-methionine-dependent methyltransferases superfamily protein	1.23	1.02	0.93	0.9
cluster1	EC	qEC_A02_ck	mk1046_A02	mk1107_A02	4445557	7584839	3.14	Gh_A02G0390	A02	4974014	4977919	AT4G14350	AGC (cAMP-dependent, cGMP-dependent and protein kinase C) kinase family protein	0.88	0.81	0.66	0.86
cluster1	EC	qEC_A02_ck	mk1046_A02	mk1107_A02	4445557	7584839	3.14	Gh_A02G0391	A02	4980237	4984157	AT4G14340	casein kinase I	0.91	0.45	0.59	0.62
cluster1	EC	qEC_A02_ck	mk1046_A02	mk1107_A02	4445557	7584839	3.14	Gh_A02G0392	A02	5029105	5035538	AT5G43310	COP1-interacting protein-related	0.59	0.36	0.27	0.33
cluster1	EC	qEC_A02_ck	mk1046_A02	mk1107_A02	4445557	7584839	3.14	Gh_A02G0393	A02	5036373	5037809	AT4G27090	Ribosomal protein L14	1.81	1.54	1.52	1.39
cluster1	EC	qEC_A02_ck	mk1046_A02	mk1107_A02	4445557	7584839	3.14	Gh_A02G0394	A02	5039237	5041984	AT2G33470	glycolipid transfer protein 1	1.53	1.4	1.49	1.44
cluster1	EC	qEC_A02_ck	mk1046_A02	mk1107_A02	4445557	7584839	3.14	Gh_A02G0395	A02	5042512	5045674	AT4G14330	P-loop containing nucleoside triphosphate hydrolases superfamily protein	0.21	-0.3	-0.36	-0.96
cluster1	EC	qEC_A02_ck	mk1046_A02	mk1107_A02	4445557	7584839	3.14	Gh_A02G0396	A02	5060189	5062839	0	0	0	0	0	0
cluster1	EC	qEC_A02_ck	mk1046_A02	mk1107_A02	4445557	7584839	3.14	Gh_A02G0397	A02	5080766	5083979	AT4G14310	Transducin/WD40 repeat-like superfamily protein	-0.01	-0.48	-0.46	-0.68
cluster1	EC	qEC_A02_ck	mk1046_A02	mk1107_A02	4445557	7584839	3.14	Gh_A02G0398	A02	5085109	5093708	AT3G23430	phosphate 1	-1.22	-1.1	-1.7	-0.96
cluster1	EC	qEC_A02_ck	mk1046_A02	mk1107_A02	4445557	7584839	3.14	Gh_A02G0399	A02	5144047	5144289	AT3G23440	embryo sac development arrest 6	1.02	0	0	0.58
cluster1	EC	qEC_A02_ck	mk1046_A02	mk1107_A02	4445557	7584839	3.14	Gh_A02G0400	A02	5220877	5221560	0	0	1.74	1.34	1.27	1.71
cluster1	EC	qEC_A02_ck	mk1046_A02	mk1107_A02	4445557	7584839	3.14	Gh_A02G0401	A02	5229655	5232960	AT4G28600	no pollen germination related 2	0.52	1.12	0.95	0.88
cluster1	EC	qEC_A02_ck	mk1046_A02	mk1107_A02	4445557	7584839	3.14	Gh_A02G0402	A02	5233316	5234566	AT2G33450	Ribosomal L28 family	2.1	2.15	2.26	2
cluster1	EC	qEC_A02_ck	mk1046_A02	mk1107_A02	4445557	7584839	3.14	Gh_A02G0403	A02	5238420	5240611	AT2G35240	plastid developmental protein DAG, putative	2.47	2.17	2.25	2.17
cluster1	EC	qEC_A02_ck	mk1046_A02	mk1107_A02	4445557	7584839	3.14	Gh_A02G0404	A02	5242153	5243446	AT3G23490	cyanase	0	0	0	0
cluster1	EC	qEC_A02_ck	mk1046_A02	mk1107_A02	4445557	7584839	3.14	Gh_A02G0405	A02	5244404	5244646	0	0	0	0	0	0
cluster1	EC	qEC_A02_ck	mk1046_A02	mk1107_A02	4445557	7584839	3.14	Gh_A02G0406	A02	5259356	5264560	AT5G46050	peptide transporter 3	1.31	0.39	0.55	1.28
cluster1	EC	qEC_A02_ck	mk1046_A02	mk1107_A02	4445557	7584839	3.14	Gh_A02G0407	A02	5264890	5268537	AT2G33420	Protein of unknown function (DUF810)	-1.52	0	0	0
cluster1	EC	qEC_A02_ck	mk1046_A02	mk1107_A02	4445557	7584839	3.14	Gh_A02G0408	A02	5271268	5273043	AT5G55550	RNA-binding (RRM/RBD/RNP motifs) family protein	1.65	1.71	1.69	1.67
cluster1	EC	qEC_A02_ck	mk1046_A02	mk1107_A02	4445557	7584839	3.14	Gh_A02G0409	A02	5276011	5289969	AT3G23530	Cyclopropane-fatty-acyl-phospholipid synthase	0.61	0.62	0.53	0.55
cluster1	EC	qEC_A02_ck	mk1046_A02	mk1107_A02	4445557	7584839	3.14	Gh_A02G0410	A02	5303399	5316674	AT3G23530	Cyclopropane-fatty-acyl-phospholipid synthase	-0.04	-0.01	-0.15	-0.33
cluster1	EC	qEC_A02_ck	mk1046_A02	mk1107_A02	4445557	7584839	3.14	Gh_A02G0411	A02	5318754	5320566	AT4G36960	RNA-binding (RRM/RBD/RNP motifs) family protein	1.39	1.44	1.36	1.35
cluster1	EC	qEC_A02_ck	mk1046_A02	mk1107_A02	4445557	7584839	3.14	Gh_A02G0412	A02	5325128	5326516	AT2G33390	0	0.56	-0.17	0	0.62
cluster1	EC	qEC_A02_ck	mk1046_A02	mk1107_A02	4445557	7584839	3.14	Gh_A02G0413	A02	5332140	5333836	AT5G35620	Eukaryotic initiation factor 4E protein	1.68	1.38	1.33	1.31
cluster1	EC	qEC_A02_ck	mk1046_A02	mk1107_A02	4445557	7584839	3.14	Gh_A02G0414	A02	5345023	5347039	AT1G04480	Ribosomal protein L14p/L23e family protein	2.23	1.81	1.99	1.78
cluster1	EC	qEC_A02_ck	mk1046_A02	mk1107_A02	4445557	7584839	3.14	Gh_A02G0415	A02	5352051	5354023	AT2G33360	Protein of unknown function (DUF3527)	0.95	0.56	0.63	0.61
cluster1	EC	qEC_A02_ck	mk1046_A02	mk1107_A02	4445557	7584839	3.14	Gh_A02G0416	A02	5365575	5368310	AT1G04500	CCT motif family protein	0	0	-0.85	-1.15
cluster1	EC	qEC_A02_ck	mk1046_A02	mk1107_A02	4445557	7584839	3.14	Gh_A02G0417	A02	5375225	5380402	AT1G04510	MOS4-associated complex 3A	1.03	0.62	0.62	0.87
cluster1	EC	qEC_A02_ck	mk1046_A02	mk1107_A02	4445557	7584839	3.14	Gh_A02G0418	A02	5381024	5384024	AT2G05590	TLD-domain containing nucleolar protein	0.42	0.11	0.21	0.03
cluster1	EC	qEC_A02_ck	mk1046_A02	mk1107_A02	4445557	7584839	3.14	Gh_A02G0419	A02	5392529	5394262	AT4G13650	Pentatricopeptide repeat (PPR) superfamily protein	0.62	-0.55	-0.2	0.26
cluster1	EC	qEC_A02_ck	mk1046_A02	mk1107_A02	4445557	7584839	3.14	Gh_A02G0420	A02	5395019	5396619	AT4G21865	0	0.26	-0.34	-0.26	0.1
cluster1	EC	qEC_A02_ck	mk1046_A02	mk1107_A02	4445557	7584839	3.14	Gh_A02G0421	A02	5401390	5403217	AT1G60000	RNA-binding (RRM/RBD/RNP motifs) family protein	1.68	1.55	1.67	1.46
cluster1	EC	qEC_A02_ck	mk1046_A02	mk1107_A02	4445557	7584839	3.14	Gh_A02G0422	A02	5405920	5408995	AT5G43960	Nuclear transport factor 2 (NTF2) family protein with RNA binding (RRM-RBD-RNP motifs) domain	0.64	0.43	0.16	0.5
cluster1	EC	qEC_A02_ck	mk1046_A02	mk1107_A02	4445557	7584839	3.14	Gh_A02G0423	A02	5410722	5411936	AT1G04540	Calcium-dependent lipid-binding (CaLB domain) family protein	0	0	-1.1	-1.4
cluster1	EC	qEC_A02_ck	mk1046_A02	mk1107_A02	4445557	7584839	3.14	Gh_A02G0424	A02	5430080	5430811	AT1G04540	Calcium-dependent lipid-binding (CaLB domain) family protein	0	0	-0.51	-0.8
cluster1	EC	qEC_A02_ck	mk1046_A02	mk1107_A02	4445557	7584839	3.14	Gh_A02G0425	A02	5515467	5517471	AT4G13450	Adenine nucleotide alpha hydrolases-like superfamily protein	0	0	0	0
cluster1	EC	qEC_A02_ck	mk1046_A02	mk1107_A02	4445557	7584839	3.14	Gh_A02G0426	A02	5519383	5521526	AT3G24315	Sec20 family protein	0.95	0.58	0.62	0.8
cluster1	EC	qEC_A02_ck	mk1046_A02	mk1107_A02	4445557	7584839	3.14	Gh_A02G0427	A02	5581833	5582471	AT2G36690	2-oxoglutarate (2OG) and Fe(II)-dependent oxygenase superfamily protein	0	0	0	0
cluster1	EC	qEC_A02_ck	mk1046_A02	mk1107_A02	4445557	7584839	3.14	Gh_A02G0428	A02	5782212	5783732	AT2G33170	Leucine-rich repeat receptor-like protein kinase family protein	0	0	0	0
cluster1	EC	qEC_A02_ck	mk1046_A02	mk1107_A02	4445557	7584839	3.14	Gh_A02G0429	A02	5783765	5784103	AT4G08850	Leucine-rich repeat receptor-like protein kinase family protein	0	0	0	0
cluster1	EC	qEC_A02_ck	mk1046_A02	mk1107_A02	4445557	7584839	3.14	Gh_A02G0430	A02	5810934	5811946	AT4G13480	myb domain protein 79	0	0	-1.1	0
cluster1	EC	qEC_A02_ck	mk1046_A02	mk1107_A02	4445557	7584839	3.14	Gh_A02G0431	A02	5819282	5821195	AT3G09040	Pentatricopeptide repeat (PPR) superfamily protein	-1	0	-1.22	-1.05
cluster1	EC	qEC_A02_ck	mk1046_A02	mk1107_A02	4445557	7584839	3.14	Gh_A02G0432	A02	5821949	5822548	AT2G33280	Major facilitator superfamily protein	-0.28	0	-0.15	-0.66
cluster1	EC	qEC_A02_ck	mk1046_A02	mk1107_A02	4445557	7584839	3.14	Gh_A02G0433	A02	5822714	5824111	AT1G04570	Major facilitator superfamily protein	-0.8	0	-1.4	0
cluster1	EC	qEC_A02_ck	mk1046_A02	mk1107_A02	4445557	7584839	3.14	Gh_A02G0434	A02	5846905	5848362	AT4G13510	ammonium transporter 1;1	1.98	1.32	1.21	1.8
cluster1	EC	qEC_A02_ck	mk1046_A02	mk1107_A02	4445557	7584839	3.14	Gh_A02G0435	A02	5935816	5939915	AT5G24030	SLAC1 homologue 3	0	-0.92	0	-1.7
cluster1	EC	qEC_A02_ck	mk1046_A02	mk1107_A02	4445557	7584839	3.14	Gh_A02G0436	A02	5969430	5969612	AT4G13520	small acidic protein 1	2.38	2.14	2.79	2.65
cluster1	EC	qEC_A02_ck	mk1046_A02	mk1107_A02	4445557	7584839	3.14	Gh_A02G0437	A02	5970634	5972682	AT4G15470	Bax inhibitor-1 family protein	0.26	0.42	0.32	0.18
cluster1	EC	qEC_A02_ck	mk1046_A02	mk1107_A02	4445557	7584839	3.14	Gh_A02G0438	A02	5973512	5974639	AT4G13110	BSD domain-containing protein	0.23	-0.43	-0.14	0.1
cluster1	EC	qEC_A02_ck	mk1046_A02	mk1107_A02	4445557	7584839	3.14	Gh_A02G0439	A02	5992654	5994601	AT5G18930	Adenosylmethionine decarboxylase family protein	-1.22	0	0	-1.05
cluster1	EC	qEC_A02_ck	mk1046_A02	mk1107_A02	4445557	7584839	3.14	Gh_A02G0440	A02	6021130	6023825	AT3G06270	Protein phosphatase 2C family protein	-0.06	-0.46	-0.26	-0.04
cluster1	EC	qEC_A02_ck	mk1046_A02	mk1107_A02	4445557	7584839	3.14	Gh_A02G0441	A02	6031633	6032358	AT1G05920	Domain of unknown function (DUF313)	0	0	0	0
cluster1	EC	qEC_A02_ck	mk1046_A02	mk1107_A02	4445557	7584839	3.14	Gh_A02G0442	A02	6036964	6040198	AT4G03000	RING/U-box superfamily protein	0.45	0.54	0.46	0.52
cluster1	EC	qEC_A02_ck	mk1046_A02	mk1107_A02	4445557	7584839	3.14	Gh_A02G0443	A02	6049564	6052769	AT4G15545	0	1.27	0.82	0.9	0.99
cluster1	EC	qEC_A02_ck	mk1046_A02	mk1107_A02	4445557	7584839	3.14	Gh_A02G0444	A02	6052997	6057575	AT5G18860	inosine-uridine preferring nucleoside hydrolase family protein	-0.66	-1.15	-0.8	-0.89
cluster1	EC	qEC_A02_ck	mk1046_A02	mk1107_A02	4445557	7584839	3.14	Gh_A02G0445	A02	6064238	6067605	AT5G18840	Major facilitator superfamily protein	0.56	-1.15	-0.68	-0.89
cluster1	EC	qEC_A02_ck	mk1046_A02	mk1107_A02	4445557	7584839	3.14	Gh_A02G0446	A02	6083847	6090521	AT5G18830	squamosa promoter binding protein-like 7	0.78	0.51	0.71	0.93
cluster1	EC	qEC_A02_ck	mk1046_A02	mk1107_A02	4445557	7584839	3.14	Gh_A02G0447	A02	6096718	6097083	0	0	-0.06	0	0	0
cluster1	EC	qEC_A02_ck	mk1046_A02	mk1107_A02	4445557	7584839	3.14	Gh_A02G0448	A02	6103057	6104124	AT3G62450	0	1.26	0.47	1.09	0.83
cluster1	EC	qEC_A02_ck	mk1046_A02	mk1107_A02	4445557	7584839	3.14	Gh_A02G0449	A02	6105563	6110371	AT3G21480	BRCT domain-containing DNA repair protein	0.41	0.06	0	0.14
cluster1	EC	qEC_A02_ck	mk1046_A02	mk1107_A02	4445557	7584839	3.14	Gh_A02G0450	A02	6123020	6125818	AT5G27240	DNAJ heat shock N-terminal domain-containing protein	1.26	0.97	0.95	1.03
cluster1	EC	qEC_A02_ck	mk1046_A02	mk1107_A02	4445557	7584839	3.14	Gh_A02G0451	A02	6132920	6138808	AT5G18700	Protein kinase family protein with ARM repeat domain	-0.15	-0.52	-0.82	-0.82
cluster1	EC	qEC_A02_ck	mk1046_A02	mk1107_A02	4445557	7584839	3.14	Gh_A02G0452	A02	6141754	6146258	AT3G05030	sodium hydrogen exchanger 2	1.25	1.06	1.24	1.6
cluster1	EC	qEC_A02_ck	mk1046_A02	mk1107_A02	4445557	7584839	3.14	Gh_A02G0453	A02	6186393	6188186	AT2G47900	tubby like protein 3	0.78	-0.2	0.2	1.03
cluster1	EC	qEC_A02_ck	mk1046_A02	mk1107_A02	4445557	7584839	3.14	Gh_A02G0454	A02	6188440	6191735	AT5G18670	beta-amylase 3	0.22	-0.92	-0.74	0.26
cluster1	EC	qEC_A02_ck	mk1046_A02	mk1107_A02	4445557	7584839	3.14	Gh_A02G0455	A02	6232663	6234972	AT3G06390	Uncharacterised protein family (UPF0497)	2.18	1.04	1.83	1.97
cluster1	EC	qEC_A02_ck	mk1046_A02	mk1107_A02	4445557	7584839	3.14	Gh_A02G0456	A02	6263319	6265419	AT4G15630	Uncharacterised protein family (UPF0497)	0.24	0	0.34	0
cluster1	EC	qEC_A02_ck	mk1046_A02	mk1107_A02	4445557	7584839	3.14	Gh_A02G0457	A02	6266130	6268142	AT5G18650	CHY-type/CTCHY-type/RING-type Zinc finger protein	1.52	1.03	0.74	0.68
cluster1	EC	qEC_A02_ck	mk1046_A02	mk1107_A02	4445557	7584839	3.14	Gh_A02G0458	A02	6273272	6276461	AT5G18640	alpha/beta-Hydrolases superfamily protein	1.58	1.3	1.58	1.53
cluster1	EC	qEC_A02_ck	mk1046_A02	mk1107_A02	4445557	7584839	3.14	Gh_A02G0459	A02	6356646	6357299	0	0	0	0	0	0
cluster1	EC	qEC_A02_ck	mk1046_A02	mk1107_A02	4445557	7584839	3.14	Gh_A02G0460	A02	6519637	6525769	AT5G18620	chromatin remodeling factor17	0.95	0.54	0.48	0.77
cluster1	EC	qEC_A02_ck	mk1046_A02	mk1107_A02	4445557	7584839	3.14	Gh_A02G0461	A02	6532389	6532697	AT3G21460	Glutaredoxin family protein	0.2	0	0	0
cluster1	EC	qEC_A02_ck	mk1046_A02	mk1107_A02	4445557	7584839	3.14	Gh_A02G0462	A02	6609041	6609349	AT5G18600	Thioredoxin superfamily protein	1.11	1.26	1.49	1.29
cluster1	EC	qEC_A02_ck	mk1046_A02	mk1107_A02	4445557	7584839	3.14	Gh_A02G0463	A02	6623871	6624824	AT5G18560	Integrase-type DNA-binding superfamily protein	0	0	0	0
cluster1	EC	qEC_A02_ck	mk1046_A02	mk1107_A02	4445557	7584839	3.14	Gh_A02G0464	A02	6627002	6630109	AT3G12680	floral homeotic protein (HUA1)	0	0	0	0
cluster1	EC	qEC_A02_ck	mk1046_A02	mk1107_A02	4445557	7584839	3.14	Gh_A02G0465	A02	6691111	6700230	AT3G21430	DNA binding	0.9	0.82	0.78	0.93
cluster1	EC	qEC_A02_ck	mk1046_A02	mk1107_A02	4445557	7584839	3.14	Gh_A02G0466	A02	6712517	6713692	AT5G07900	Mitochondrial transcription termination factor family protein	0.36	-0.15	-0.24	-0.1
cluster1	EC	qEC_A02_ck	mk1046_A02	mk1107_A02	4445557	7584839	3.14	Gh_A02G0467	A02	6716319	6717509	AT5G07900	Mitochondrial transcription termination factor family protein	-0.25	-1.05	-0.24	-0.2
cluster1	EC	qEC_A02_ck	mk1046_A02	mk1107_A02	4445557	7584839	3.14	Gh_A02G0468	A02	6719088	6720550	AT5G18540	0	0.32	0.04	0.3	0.7
cluster1	EC	qEC_A02_ck	mk1046_A02	mk1107_A02	4445557	7584839	3.14	Gh_A02G0469	A02	6721880	6722605	AT1G05920	Domain of unknown function (DUF313)	0	0	0	0
cluster1	EC	qEC_A02_ck	mk1046_A02	mk1107_A02	4445557	7584839	3.14	Gh_A02G0470	A02	6726436	6731088	AT1G09020	homolog of yeast sucrose nonfermenting 4	0.7	0.39	0.54	0.48
cluster1	EC	qEC_A02_ck	mk1046_A02	mk1107_A02	4445557	7584839	3.14	Gh_A02G0471	A02	6744559	6752629	AT3G62900	CW-type Zinc Finger	-0.06	-0.14	-0.37	-0.28
cluster1	EC	qEC_A02_ck	mk1046_A02	mk1107_A02	4445557	7584839	3.14	Gh_A02G0472	A02	6753204	6754631	AT4G02570	cullin 1	0	0	-0.44	-0.08
cluster1	EC	qEC_A02_ck	mk1046_A02	mk1107_A02	4445557	7584839	3.14	Gh_A02G0473	A02	6808957	6809415	AT2G47810	nuclear factor Y, subunit B5	-0.34	0	0	0
cluster1	EC	qEC_A02_ck	mk1046_A02	mk1107_A02	4445557	7584839	3.14	Gh_A02G0474	A02	6828897	6830554	AT3G21400	0	0.2	0.59	0.4	0.11
cluster1	EC	qEC_A02_ck	mk1046_A02	mk1107_A02	4445557	7584839	3.14	Gh_A02G0475	A02	6831136	6834191	AT5G48970	Mitochondrial substrate carrier family protein	0.62	0.27	0.3	-0.03
cluster1	EC	qEC_A02_ck	mk1046_A02	mk1107_A02	4445557	7584839	3.14	Gh_A02G0476	A02	6854439	6854621	AT5G24860	flowering promoting factor 1	0	0	0	0
cluster1	EC	qEC_A02_ck	mk1046_A02	mk1107_A02	4445557	7584839	3.14	Gh_A02G0477	A02	6988277	6988657	AT4G15800	ralf-like 33	1.53	1.93	2.25	1.95
cluster1	EC	qEC_A02_ck	mk1046_A02	mk1107_A02	4445557	7584839	3.14	Gh_A02G0478	A02	6991456	6993483	AT4G15802	heat shock factor binding protein	0	0	0	0
cluster1	EC	qEC_A02_ck	mk1046_A02	mk1107_A02	4445557	7584839	3.14	Gh_A02G0479	A02	7000172	7001518	AT3G62720	xylosyltransferase 1	0	0	-1.4	-1.15
cluster1	EC	qEC_A02_ck	mk1046_A02	mk1107_A02	4445557	7584839	3.14	Gh_A02G0480	A02	7002050	7003299	AT4G15830	ARM repeat superfamily protein	0.04	-0.3	-0.66	0
cluster1	EC	qEC_A02_ck	mk1046_A02	mk1107_A02	4445557	7584839	3.14	Gh_A02G0481	A02	7006893	7011496	AT4G15840	BTB/POZ domain-containing protein	0.83	0.23	0.47	0.81
cluster1	EC	qEC_A02_ck	mk1046_A02	mk1107_A02	4445557	7584839	3.14	Gh_A02G0482	A02	7013497	7015038	AT3G16640	translationally controlled tumor protein	2.7	2.3	2.51	2.28
cluster1	EC	qEC_A02_ck	mk1046_A02	mk1107_A02	4445557	7584839	3.14	Gh_A02G0483	A02	7024347	7025405	AT5G49060	Heat shock protein DnaJ, N-terminal with domain of unknown function (DUF1977)	0.37	0.39	0.21	0.27
cluster1	EC	qEC_A02_ck	mk1046_A02	mk1107_A02	4445557	7584839	3.14	Gh_A02G0484	A02	7027999	7033076	AT4G15900	pleiotropic regulatory locus 1	1.2	0.9	0.83	0.93
cluster1	EC	qEC_A02_ck	mk1046_A02	mk1107_A02	4445557	7584839	3.14	Gh_A02G0485	A02	7035361	7037669	AT3G62830	NAD(P)-binding Rossmann-fold superfamily protein	0	0	0	-1.15
cluster1	EC	qEC_A02_ck	mk1046_A02	mk1107_A02	4445557	7584839	3.14	Gh_A02G0486	A02	7094305	7096252	AT4G15930	Dynein light chain type 1 family protein	1.74	1.07	1.36	1.57
cluster1	EC	qEC_A02_ck	mk1046_A02	mk1107_A02	4445557	7584839	3.14	Gh_A02G0487	A02	7159708	7161308	AT5G49130	MATE efflux family protein	0	-1.22	-1.4	0
cluster1	EC	qEC_A02_ck	mk1046_A02	mk1107_A02	4445557	7584839	3.14	Gh_A02G0488	A02	7212746	7217742	AT5G49150	gamete expressed 2	-1.52	-1.52	-1.15	-1.3
cluster1	EC	qEC_A02_ck	mk1046_A02	mk1107_A02	4445557	7584839	3.14	Gh_A02G0489	A02	7222730	7223294	AT5G49170	0	0.91	0.7	1.05	1.15
cluster1	EC	qEC_A02_ck	mk1046_A02	mk1107_A02	4445557	7584839	3.14	Gh_A02G0490	A02	7225835	7229439	AT3G16730	0	0.26	-0.74	-0.41	-0.23
cluster1	EC	qEC_A02_ck	mk1046_A02	mk1107_A02	4445557	7584839	3.14	Gh_A02G0491	A02	7244667	7250386	AT3G06810	acyl-CoA dehydrogenase-related	1.48	1.01	1.13	1.35
cluster1	EC	qEC_A02_ck	mk1046_A02	mk1107_A02	4445557	7584839	3.14	Gh_A02G0492	A02	7266444	7268214	AT4G18180	Pectin lyase-like superfamily protein	0	0	-1.05	0
cluster1	EC	qEC_A02_ck	mk1046_A02	mk1107_A02	4445557	7584839	3.14	Gh_A02G0493	A02	7270642	7272195	AT1G02780	Ribosomal protein L19e family protein	2	1.64	1.63	1.62
cluster1	EC	qEC_A02_ck	mk1046_A02	mk1107_A02	4445557	7584839	3.14	Gh_A02G0494	A02	7274495	7288655	AT3G16785	phospholipase D P1	-0.08	-0.36	-0.35	-0.02
cluster1	EC	qEC_A02_ck	mk1046_A02	mk1107_A02	4445557	7584839	3.14	Gh_A02G0495	A02	7292521	7294588	AT3G05640	Protein phosphatase 2C family protein	0.3	1.82	1.66	1.42
cluster1	EC	qEC_A02_ck	mk1046_A02	mk1107_A02	4445557	7584839	3.14	Gh_A02G0496	A02	7310370	7311471	AT1G06330	Heavy metal transport/detoxification superfamily protein	0.47	0.3	-0.02	-0.17
cluster1	EC	qEC_A02_ck	mk1046_A02	mk1107_A02	4445557	7584839	3.14	Gh_A02G0497	A02	7313234	7316635	AT1G66070	Translation initiation factor eIF3 subunit	1.08	0.9	0.6	0.75
cluster1	EC	qEC_A02_ck	mk1046_A02	mk1107_A02	4445557	7584839	3.14	Gh_A02G0498	A02	7321494	7322042	AT1G24020	MLP-like protein 423	0	0	0	0
cluster1	EC	qEC_A02_ck	mk1046_A02	mk1107_A02	4445557	7584839	3.14	Gh_A02G0499	A02	7323602	7324186	AT1G24020	MLP-like protein 423	-0.39	0	0	0
cluster1	EC	qEC_A02_ck	mk1046_A02	mk1107_A02	4445557	7584839	3.14	Gh_A02G0500	A02	7335815	7336411	AT1G24020	MLP-like protein 423	0.83	0.48	0.39	0.54
cluster1	EC	qEC_A02_ck	mk1046_A02	mk1107_A02	4445557	7584839	3.14	Gh_A02G0501	A02	7336885	7337037	AT3G57770	Protein kinase superfamily protein	0	0	0	0
cluster1	EC	qEC_A02_ck	mk1046_A02	mk1107_A02	4445557	7584839	3.14	Gh_A02G0502	A02	7338057	7343729	AT1G24020	MLP-like protein 423	0	0	0	0
cluster1	EC	qEC_A02_ck	mk1046_A02	mk1107_A02	4445557	7584839	3.14	Gh_A02G0503	A02	7353822	7354397	0	0	0	0	0	0
cluster1	EC	qEC_A02_ck	mk1046_A02	mk1107_A02	4445557	7584839	3.14	Gh_A02G0504	A02	7357979	7358432	AT1G24020	MLP-like protein 423	0	0	0	0
cluster1	EC	qEC_A02_ck	mk1046_A02	mk1107_A02	4445557	7584839	3.14	Gh_A02G0505	A02	7360494	7361081	AT1G24020	MLP-like protein 423	0	0	0.11	-0.48
cluster1	EC	qEC_A02_ck	mk1046_A02	mk1107_A02	4445557	7584839	3.14	Gh_A02G0506	A02	7363380	7365467	AT1G12780	UDP-D-glucose/UDP-D-galactose 4-epimerase 1	0	0	0	0
cluster1	EC	qEC_A02_ck	mk1046_A02	mk1107_A02	4445557	7584839	3.14	Gh_A02G0507	A02	7432080	7432646	AT1G24020	MLP-like protein 423	0	0	0	0
cluster1	EC	qEC_A02_ck	mk1046_A02	mk1107_A02	4445557	7584839	3.14	Gh_A02G0508	A02	7444828	7445403	AT1G24020	MLP-like protein 423	0	0	0	0
cluster1	EC	qEC_A02_ck	mk1046_A02	mk1107_A02	4445557	7584839	3.14	Gh_A02G0509	A02	7491990	7492564	AT1G24020	MLP-like protein 423	0	0	-0.68	0
cluster1	EC	qEC_A02_ck	mk1046_A02	mk1107_A02	4445557	7584839	3.14	Gh_A02G0510	A02	7500774	7501796	AT1G24020	MLP-like protein 423	0	0	0	0
cluster1	EC	qEC_A02_ck	mk1046_A02	mk1107_A02	4445557	7584839	3.14	Gh_A02G0511	A02	7503259	7503852	AT1G24020	MLP-like protein 423	0	0	0	0
cluster1	EC	qEC_A02_ck	mk1046_A02	mk1107_A02	4445557	7584839	3.14	Gh_A02G0512	A02	7562657	7564455	AT5G49230	Drought-responsive family protein	0.98	0.83	0.84	0.88
cluster1	EC	qEC_A02_ck	mk1046_A02	mk1107_A02	4445557	7584839	3.14	Gh_A02G0513	A02	7572905	7575380	AT4G16120	COBRA-like protein-7 precursor	0.68	0.41	0.4	0.42
cluster1	EC	qEC_A02_150	MulMa26-m_A02	mk1778_A02	76134216	81766125	5.63	Gh_A02G1316	A02	76136430	76138042	0	0	0	0	0	-0.32
cluster1	EC	qEC_A02_150	MulMa26-m_A02	mk1778_A02	76134216	81766125	5.63	Gh_A02G1317	A02	76177061	76182844	AT4G39350	cellulose synthase A2	1.24	1.17	1.12	1.11
cluster1	EC	qEC_A02_150	MulMa26-m_A02	mk1778_A02	76134216	81766125	5.63	Gh_A02G1318	A02	76224866	76225858	AT4G33770	Inositol 1,3,4-trisphosphate 5/6-kinase family protein	0	0	0	0
cluster1	EC	qEC_A02_150	MulMa26-m_A02	mk1778_A02	76134216	81766125	5.63	Gh_A02G1319	A02	76229463	76230485	AT1G11300	protein serine/threonine kinases;protein kinases;ATP binding;sugar binding;kinases;carbohydrate binding	0.8	-0.24	0.13	0.78
cluster1	EC	qEC_A02_150	MulMa26-m_A02	mk1778_A02	76134216	81766125	5.63	Gh_A02G1320	A02	76330077	76332945	AT4G39330	cinnamyl alcohol dehydrogenase 9	1.99	1.75	1.77	1.62
cluster1	EC	qEC_A02_150	MulMa26-m_A02	mk1778_A02	76134216	81766125	5.63	Gh_A02G1321	A02	76400448	76404594	AT5G64700	nodulin MtN21 /EamA-like transporter family protein	-0.48	-0.7	-0.09	-0.38
cluster1	EC	qEC_A02_150	MulMa26-m_A02	mk1778_A02	76134216	81766125	5.63	Gh_A02G1322	A02	76407883	76409246	AT3G06400	chromatin-remodeling protein 11	-0.1	0	0.21	0
cluster1	EC	qEC_A02_150	MulMa26-m_A02	mk1778_A02	76134216	81766125	5.63	Gh_A02G1323	A02	76438204	76438968	0	0	0	0	0	0
cluster1	EC	qEC_A02_150	MulMa26-m_A02	mk1778_A02	76134216	81766125	5.63	Gh_A02G1324	A02	76440257	76441659	0	0	0.74	0.62	0.42	0.29
cluster1	EC	qEC_A02_150	MulMa26-m_A02	mk1778_A02	76134216	81766125	5.63	Gh_A02G1325	A02	76451670	76453883	AT5G09830	BolA-like family protein	1.12	1.39	1.2	1.25
cluster1	EC	qEC_A02_150	MulMa26-m_A02	mk1778_A02	76134216	81766125	5.63	Gh_A02G1326	A02	76481632	76482440	AT5G17020	exportin 1A	0	0	0	0
cluster1	EC	qEC_A02_150	MulMa26-m_A02	mk1778_A02	76134216	81766125	5.63	Gh_A02G1327	A02	76518225	76521634	AT4G11420	eukaryotic translation initiation factor 3A	0.11	-0.27	-0.42	-0.48
cluster1	EC	qEC_A02_150	MulMa26-m_A02	mk1778_A02	76134216	81766125	5.63	Gh_A02G1328	A02	76541563	76542462	AT3G18790	0	1.03	0.92	0.86	0.93
cluster1	EC	qEC_A02_150	MulMa26-m_A02	mk1778_A02	76134216	81766125	5.63	Gh_A02G1329	A02	76545145	76545885	AT4G05400	copper ion binding	1.21	1.08	1.01	0.97
cluster1	EC	qEC_A02_150	MulMa26-m_A02	mk1778_A02	76134216	81766125	5.63	Gh_A02G1330	A02	76614449	76616952	AT1G53310	phosphoenolpyruvate carboxylase 1	0.5	-0.05	0.01	0.08
cluster1	EC	qEC_A02_150	MulMa26-m_A02	mk1778_A02	76134216	81766125	5.63	Gh_A02G1331	A02	76626585	76629036	AT1G28130	Auxin-responsive GH3 family protein	0	-0.96	-1.22	0
cluster1	EC	qEC_A02_150	MulMa26-m_A02	mk1778_A02	76134216	81766125	5.63	Gh_A02G1332	A02	76634021	76637141	AT1G28130	Auxin-responsive GH3 family protein	-0.18	-0.12	0	-0.14
cluster1	EC	qEC_A02_150	MulMa26-m_A02	mk1778_A02	76134216	81766125	5.63	Gh_A02G1333	A02	76743879	76744635	AT3G05950	RmlC-like cupins superfamily protein	0	0	0	0
cluster1	EC	qEC_A02_150	MulMa26-m_A02	mk1778_A02	76134216	81766125	5.63	Gh_A02G1334	A02	76816257	76822729	AT1G79790	Haloacid dehalogenase-like hydrolase (HAD) superfamily protein	0.02	0.1	0.27	0.06
cluster1	EC	qEC_A02_150	MulMa26-m_A02	mk1778_A02	76134216	81766125	5.63	Gh_A02G1335	A02	76828463	76836135	AT3G18110	Pentatricopeptide repeat (PPR) superfamily protein	0.78	0.03	0.39	0.71
cluster1	EC	qEC_A02_150	MulMa26-m_A02	mk1778_A02	76134216	81766125	5.63	Gh_A02G1336	A02	77046798	77049210	AT3G03150	0	2.72	1.79	2.29	2.25
cluster1	EC	qEC_A02_150	MulMa26-m_A02	mk1778_A02	76134216	81766125	5.63	Gh_A02G1337	A02	77502016	77504316	AT5G17170	rubredoxin family protein	1.85	2.52	2.42	2.16
cluster1	EC	qEC_A02_150	MulMa26-m_A02	mk1778_A02	76134216	81766125	5.63	Gh_A02G1338	A02	77628630	77628863	0	0	0	0.03	0.72	-0.22
cluster1	EC	qEC_A02_150	MulMa26-m_A02	mk1778_A02	76134216	81766125	5.63	Gh_A02G1339	A02	77628961	77629356	0	0	0.53	0.33	0.45	0.61
cluster1	EC	qEC_A02_150	MulMa26-m_A02	mk1778_A02	76134216	81766125	5.63	Gh_A02G1340	A02	77629820	77629990	0	0	3.65	3.26	3.35	3.72
cluster1	EC	qEC_A02_150	MulMa26-m_A02	mk1778_A02	76134216	81766125	5.63	Gh_A02G1341	A02	77646919	77648591	AT5G17050	UDP-glucosyl transferase 78D2	0.66	0.62	0.46	-0.03
cluster1	EC	qEC_A02_150	MulMa26-m_A02	mk1778_A02	76134216	81766125	5.63	Gh_A02G1342	A02	77649480	77660833	AT5G17020	exportin 1A	0.89	0.5	0.43	0.67
cluster1	EC	qEC_A02_150	MulMa26-m_A02	mk1778_A02	76134216	81766125	5.63	Gh_A02G1343	A02	77737405	77738361	AT3G16510	Calcium-dependent lipid-binding (CaLB domain) family protein	1.14	0.65	0.54	0.77
cluster1	EC	qEC_A02_150	MulMa26-m_A02	mk1778_A02	76134216	81766125	5.63	Gh_A02G1344	A02	77750949	77753835	AT1G65060	4-coumarate:CoA ligase 3	2.52	1.75	1.72	1.76
cluster1	EC	qEC_A02_150	MulMa26-m_A02	mk1778_A02	76134216	81766125	5.63	Gh_A02G1345	A02	77847136	77851019	AT3G03050	cellulose synthase-like D3	0.89	0.33	0.41	0.33
cluster1	EC	qEC_A02_150	MulMa26-m_A02	mk1778_A02	76134216	81766125	5.63	Gh_A02G1346	A02	77903568	77903852	AT5G57560	Xyloglucan endotransglucosylase/hydrolase family protein	0	0	0	0.24
cluster1	EC	qEC_A02_150	MulMa26-m_A02	mk1778_A02	76134216	81766125	5.63	Gh_A02G1347	A02	77904166	77904671	AT5G57550	xyloglucan endotransglucosylase/hydrolase 25	0.1	-0.28	-0.48	-0.3
cluster1	EC	qEC_A02_150	MulMa26-m_A02	mk1778_A02	76134216	81766125	5.63	Gh_A02G1348	A02	77940788	77946690	AT3G60500	3\'-5\'-exoribonuclease family protein	0.05	-0.15	-0.09	0.17
cluster1	EC	qEC_A02_150	MulMa26-m_A02	mk1778_A02	76134216	81766125	5.63	Gh_A02G1349	A02	77969111	77971553	AT5G16880	Target of Myb protein 1	0.73	-0.22	-0.11	0.23
cluster1	EC	qEC_A02_150	MulMa26-m_A02	mk1778_A02	76134216	81766125	5.63	Gh_A02G1350	A02	77986314	77990876	AT5G16870	Peptidyl-tRNA hydrolase II (PTH2) family protein	1.39	0.57	0.49	0.8
cluster1	EC	qEC_A02_150	MulMa26-m_A02	mk1778_A02	76134216	81766125	5.63	Gh_A02G1351	A02	78010522	78013346	AT4G17720	RNA-binding (RRM/RBD/RNP motifs) family protein	1.45	1.39	1.48	1.5
cluster1	EC	qEC_A02_150	MulMa26-m_A02	mk1778_A02	76134216	81766125	5.63	Gh_A02G1352	A02	78053303	78055519	AT5G16830	syntaxin of plants 21	1.36	1.32	1.11	1.09
cluster1	EC	qEC_A02_150	MulMa26-m_A02	mk1778_A02	76134216	81766125	5.63	Gh_A02G1353	A02	78074096	78077051	AT5G16820	heat shock factor 3	0.49	0.42	0.35	0.31
cluster1	EC	qEC_A02_150	MulMa26-m_A02	mk1778_A02	76134216	81766125	5.63	Gh_A02G1354	A02	78117882	78118909	AT3G02970	EXORDIUM like 6	0	0	0	0
cluster1	EC	qEC_A02_150	MulMa26-m_A02	mk1778_A02	76134216	81766125	5.63	Gh_A02G1355	A02	78121786	78122816	AT3G02970	EXORDIUM like 6	0	0	0	0
cluster1	EC	qEC_A02_150	MulMa26-m_A02	mk1778_A02	76134216	81766125	5.63	Gh_A02G1356	A02	78199820	78201622	AT3G02950	Tho complex subunit 7/Mft1p	0.77	0.41	0.66	0.68
cluster1	EC	qEC_A02_150	MulMa26-m_A02	mk1778_A02	76134216	81766125	5.63	Gh_A02G1357	A02	78204470	78205588	AT5G16770	myb domain protein 9	0	0	0	0
cluster1	EC	qEC_A02_150	MulMa26-m_A02	mk1778_A02	76134216	81766125	5.63	Gh_A02G1358	A02	78265862	78266197	AT1G48720	0	0	-0.04	0.38	0.73
cluster1	EC	qEC_A02_150	MulMa26-m_A02	mk1778_A02	76134216	81766125	5.63	Gh_A02G1359	A02	78266809	78267735	AT5G16760	Inositol 1,3,4-trisphosphate 5/6-kinase family protein	-0.59	-0.44	-0.44	-0.55
cluster1	EC	qEC_A02_150	MulMa26-m_A02	mk1778_A02	76134216	81766125	5.63	Gh_A02G1360	A02	78289677	78290235	0	0	1.64	1.01	1.03	1.3
cluster1	EC	qEC_A02_150	MulMa26-m_A02	mk1778_A02	76134216	81766125	5.63	Gh_A02G1361	A02	78413571	78413882	AT1G07820	Histone superfamily protein	1.42	1.03	1.31	1.19
cluster1	EC	qEC_A02_150	MulMa26-m_A02	mk1778_A02	76134216	81766125	5.63	Gh_A02G1362	A02	78586100	78589336	AT2G22360	DNAJ heat shock family protein	1.99	2.08	1.9	1.84
cluster1	EC	qEC_A02_150	MulMa26-m_A02	mk1778_A02	76134216	81766125	5.63	Gh_A02G1363	A02	78623099	78629385	AT1G35710	Protein kinase family protein with leucine-rich repeat domain	0.97	0.53	0.62	0.73
cluster1	EC	qEC_A02_150	MulMa26-m_A02	mk1778_A02	76134216	81766125	5.63	Gh_A02G1364	A02	78631339	78631623	0	0	0	0	0	0
cluster1	EC	qEC_A02_150	MulMa26-m_A02	mk1778_A02	76134216	81766125	5.63	Gh_A02G1365	A02	78639496	78639747	0	0	0	0	0	0
cluster1	EC	qEC_A02_150	MulMa26-m_A02	mk1778_A02	76134216	81766125	5.63	Gh_A02G1366	A02	78680867	78681109	AT2G22320	0	0	0	0	0
cluster1	EC	qEC_A02_150	MulMa26-m_A02	mk1778_A02	76134216	81766125	5.63	Gh_A02G1367	A02	78711750	78712100	AT2G22320	0	0	0	0	0
cluster1	EC	qEC_A02_150	MulMa26-m_A02	mk1778_A02	76134216	81766125	5.63	Gh_A02G1368	A02	78716671	78717057	0	0	0	0	0	0
cluster1	EC	qEC_A02_150	MulMa26-m_A02	mk1778_A02	76134216	81766125	5.63	Gh_A02G1369	A02	78725406	78726497	AT1G34670	myb domain protein 93	0	0	0	0
cluster1	EC	qEC_A02_150	MulMa26-m_A02	mk1778_A02	76134216	81766125	5.63	Gh_A02G1370	A02	78806425	78808686	AT4G39910	ubiquitin-specific protease 3	0.7	0.33	0.56	0.64
cluster1	EC	qEC_A02_150	MulMa26-m_A02	mk1778_A02	76134216	81766125	5.63	Gh_A02G1371	A02	78809520	78812272	AT5G64970	Mitochondrial substrate carrier family protein	0.22	-0.16	-0.28	-0.43
cluster1	EC	qEC_A02_150	MulMa26-m_A02	mk1778_A02	76134216	81766125	5.63	Gh_A02G1372	A02	78837319	78840701	AT5G10250	Phototropic-responsive NPH3 family protein	0	0.62	0.44	-0.35
cluster1	EC	qEC_A02_150	MulMa26-m_A02	mk1778_A02	76134216	81766125	5.63	Gh_A02G1373	A02	78842892	78845134	AT4G39870	TLD-domain containing nucleolar protein	0.36	-0.32	0.06	0.33
cluster1	EC	qEC_A02_150	MulMa26-m_A02	mk1778_A02	76134216	81766125	5.63	Gh_A02G1374	A02	78849738	78859107	AT4G39850	peroxisomal ABC transporter 1	-1.15	-1.7	-2	-2
cluster1	EC	qEC_A02_150	MulMa26-m_A02	mk1778_A02	76134216	81766125	5.63	Gh_A02G1375	A02	78871762	78873198	AT5G10200	ARM-repeat/Tetratricopeptide repeat (TPR)-like protein	0.34	0.29	0.19	0.19
cluster1	EC	qEC_A02_150	MulMa26-m_A02	mk1778_A02	76134216	81766125	5.63	Gh_A02G1376	A02	78886279	78887619	AT4G39840	0	1.25	1.38	1.24	1.17
cluster1	EC	qEC_A02_150	MulMa26-m_A02	mk1778_A02	76134216	81766125	5.63	Gh_A02G1377	A02	78953846	78955129	AT3G63000	NPL4-like protein 1	0	0	0	0
cluster1	EC	qEC_A02_150	MulMa26-m_A02	mk1778_A02	76134216	81766125	5.63	Gh_A02G1378	A02	78957704	78960521	AT4G39740	Thioredoxin superfamily protein	0.1	-0.07	-0.77	0.07
cluster1	EC	qEC_A02_150	MulMa26-m_A02	mk1778_A02	76134216	81766125	5.63	Gh_A02G1379	A02	78960989	78961575	AT2G22170	Lipase/lipooxygenase, PLAT/LH2 family protein	0	0	-0.68	0
cluster1	EC	qEC_A02_150	MulMa26-m_A02	mk1778_A02	76134216	81766125	5.63	Gh_A02G1380	A02	78963443	78964258	AT5G21130	Late embryogenesis abundant (LEA) hydroxyproline-rich glycoprotein family	0	-0.82	0	0
cluster1	EC	qEC_A02_150	MulMa26-m_A02	mk1778_A02	76134216	81766125	5.63	Gh_A02G1381	A02	78975161	78977298	AT5G65140	Haloacid dehalogenase-like hydrolase (HAD) superfamily protein	-0.08	0.72	0.33	0.32
cluster1	EC	qEC_A02_150	MulMa26-m_A02	mk1778_A02	76134216	81766125	5.63	Gh_A02G1382	A02	79057172	79058194	AT4G39780	Integrase-type DNA-binding superfamily protein	1.02	0.96	0.87	0.92
cluster1	EC	qEC_A02_150	MulMa26-m_A02	mk1778_A02	76134216	81766125	5.63	Gh_A02G1383	A02	79073259	79076472	AT4G39790	Protein of unknown function (DUF630 and DUF632)	0.09	0.21	0.09	-0.02
cluster1	EC	qEC_A02_150	MulMa26-m_A02	mk1778_A02	76134216	81766125	5.63	Gh_A02G1384	A02	79090840	79094313	AT5G65470	O-fucosyltransferase family protein	1.22	1.42	1.36	1.31
cluster1	EC	qEC_A02_150	MulMa26-m_A02	mk1778_A02	76134216	81766125	5.63	Gh_A02G1385	A02	79095254	79104889	AT5G10490	MSCS-like 2	0.54	1.22	0.97	0.72
cluster1	EC	qEC_A02_150	MulMa26-m_A02	mk1778_A02	76134216	81766125	5.63	Gh_A02G1386	A02	79113488	79114159	AT4G38060	0	0.43	0.45	0.45	0.4
cluster1	EC	qEC_A02_150	MulMa26-m_A02	mk1778_A02	76134216	81766125	5.63	Gh_A02G1387	A02	79117995	79120709	AT2G22560	Kinase interacting (KIP1-like) family protein	-1.52	-1.7	-1.7	0
cluster1	EC	qEC_A02_150	MulMa26-m_A02	mk1778_A02	76134216	81766125	5.63	Gh_A02G1388	A02	79121083	79122350	AT2G22570	nicotinamidase 1	0	0	0	0
cluster1	EC	qEC_A02_150	MulMa26-m_A02	mk1778_A02	76134216	81766125	5.63	Gh_A02G1389	A02	79123491	79126550	AT5G65490	0	0.33	0.25	0.21	0.31
cluster1	EC	qEC_A02_150	MulMa26-m_A02	mk1778_A02	76134216	81766125	5.63	Gh_A02G1390	A02	79132535	79132813	AT5G65495	0	0.77	-0.21	0.42	0.58
cluster1	EC	qEC_A02_150	MulMa26-m_A02	mk1778_A02	76134216	81766125	5.63	Gh_A02G1391	A02	79134352	79138123	AT5G65500	U-box domain-containing protein kinase family protein	-1.1	-1.22	-1.52	-1
cluster1	EC	qEC_A02_150	MulMa26-m_A02	mk1778_A02	76134216	81766125	5.63	Gh_A02G1392	A02	79153245	79156171	AT5G10510	AINTEGUMENTA-like 6	-0.42	-0.7	-0.82	-1.05
cluster1	EC	qEC_A02_150	MulMa26-m_A02	mk1778_A02	76134216	81766125	5.63	Gh_A02G1393	A02	79159046	79160937	AT5G10520	ROP binding protein kinases 1	0	0	0	0
cluster1	EC	qEC_A02_150	MulMa26-m_A02	mk1778_A02	76134216	81766125	5.63	Gh_A02G1394	A02	79165771	79168327	AT4G38040	Exostosin family protein	0.89	0.74	0.69	0.64
cluster1	EC	qEC_A02_150	MulMa26-m_A02	mk1778_A02	76134216	81766125	5.63	Gh_A02G1395	A02	79171077	79171319	AT2G21820	0	0	0	0	0
cluster1	EC	qEC_A02_150	MulMa26-m_A02	mk1778_A02	76134216	81766125	5.63	Gh_A02G1396	A02	79174540	79175588	AT2G24960	0	-0.18	-0.38	0.02	-0.24
cluster1	EC	qEC_A02_150	MulMa26-m_A02	mk1778_A02	76134216	81766125	5.63	Gh_A02G1397	A02	79220339	79221271	AT5G65590	Dof-type zinc finger DNA-binding family protein	0.05	0.48	0.46	0.48
cluster1	EC	qEC_A02_150	MulMa26-m_A02	mk1778_A02	76134216	81766125	5.63	Gh_A02G1398	A02	79232504	79235179	AT4G37990	elicitor-activated gene 3-2	0	-0.8	0	0
cluster1	EC	qEC_A02_150	MulMa26-m_A02	mk1778_A02	76134216	81766125	5.63	Gh_A02G1399	A02	79236413	79241107	AT2G22620	Rhamnogalacturonate lyase family protein	0	0	0	0
cluster1	EC	qEC_A02_150	MulMa26-m_A02	mk1778_A02	76134216	81766125	5.63	Gh_A02G1400	A02	79414985	79417015	AT5G10530	Concanavalin A-like lectin protein kinase family protein	0	0	0	-1.4
cluster1	EC	qEC_A02_150	MulMa26-m_A02	mk1778_A02	76134216	81766125	5.63	Gh_A02G1401	A02	79450004	79451608	AT4G37930	serine transhydroxymethyltransferase 1	-0.66	0.16	-0.14	-1.05
cluster1	EC	qEC_A02_150	MulMa26-m_A02	mk1778_A02	76134216	81766125	5.63	Gh_A02G1402	A02	79550736	79554562	AT4G37900	Protein of unknown function (duplicated DUF1399)	1.36	0.79	0.96	1.16
cluster1	EC	qEC_A02_150	MulMa26-m_A02	mk1778_A02	76134216	81766125	5.63	Gh_A02G1403	A02	79570552	79571082	0	0	0	0	0	0
cluster1	EC	qEC_A02_150	MulMa26-m_A02	mk1778_A02	76134216	81766125	5.63	Gh_A02G1404	A02	79623484	79624741	AT5G65640	beta HLH protein 93	0	-0.66	-1.22	-0.54
cluster1	EC	qEC_A02_150	MulMa26-m_A02	mk1778_A02	76134216	81766125	5.63	Gh_A02G1405	A02	79626055	79628598	AT3G53440	Homeodomain-like superfamily protein	0.06	-1.15	-0.68	-0.49
cluster1	EC	qEC_A02_150	MulMa26-m_A02	mk1778_A02	76134216	81766125	5.63	Gh_A02G1406	A02	79636317	79638769	AT5G65670	indole-3-acetic acid inducible 9	1.18	0.83	0.85	0.85
cluster1	EC	qEC_A02_150	MulMa26-m_A02	mk1778_A02	76134216	81766125	5.63	Gh_A02G1407	A02	79662248	79664345	AT2G22680	Zinc finger (C3HC4-type RING finger) family protein	0.43	0.29	0.05	0.16
cluster1	EC	qEC_A02_150	MulMa26-m_A02	mk1778_A02	76134216	81766125	5.63	Gh_A02G1408	A02	79692212	79693357	AT4G37880	LisH/CRA/RING-U-box domains-containing protein	1.23	1.05	1.09	1.09
cluster1	EC	qEC_A02_150	MulMa26-m_A02	mk1778_A02	76134216	81766125	5.63	Gh_A02G1409	A02	79697920	79702390	AT3G49640	Aldolase-type TIM barrel family protein	0.53	0.56	0.49	0.53
cluster1	EC	qEC_A02_150	MulMa26-m_A02	mk1778_A02	76134216	81766125	5.63	Gh_A02G1410	A02	79741131	79751673	AT4G37870	phosphoenolpyruvate carboxykinase 1	1.32	1.26	1.32	1.33
cluster1	EC	qEC_A02_150	MulMa26-m_A02	mk1778_A02	76134216	81766125	5.63	Gh_A02G1411	A02	79765114	79768842	AT2G22720	SPT2 chromatin protein	1.29	1.22	1.13	1.22
cluster1	EC	qEC_A02_150	MulMa26-m_A02	mk1778_A02	76134216	81766125	5.63	Gh_A02G1412	A02	79796081	79804950	AT5G65685	UDP-Glycosyltransferase superfamily protein	0.72	0.66	0.64	0.61
cluster1	EC	qEC_A02_150	MulMa26-m_A02	mk1778_A02	76134216	81766125	5.63	Gh_A02G1413	A02	79808101	79812596	AT2G22730	Major facilitator superfamily protein	0.4	-0.43	-0.41	0.19
cluster1	EC	qEC_A02_150	MulMa26-m_A02	mk1778_A02	76134216	81766125	5.63	Gh_A02G1414	A02	79815325	79817184	AT4G37850	basic helix-loop-helix (bHLH) DNA-binding superfamily protein	0	0	0	0
cluster1	EC	qEC_A02_150	MulMa26-m_A02	mk1778_A02	76134216	81766125	5.63	Gh_A02G1415	A02	79849328	79850543	AT4G37850	basic helix-loop-helix (bHLH) DNA-binding superfamily protein	0	0	0	0
cluster1	EC	qEC_A02_150	MulMa26-m_A02	mk1778_A02	76134216	81766125	5.63	Gh_A02G1416	A02	79866573	79869921	AT5G65700	Leucine-rich receptor-like protein kinase family protein	1.31	1.2	1.23	1.12
cluster1	EC	qEC_A02_150	MulMa26-m_A02	mk1778_A02	76134216	81766125	5.63	Gh_A02G1417	A02	79892341	79896411	AT3G49670	Leucine-rich receptor-like protein kinase family protein	1.33	1.28	1.29	1.15
cluster1	EC	qEC_A02_150	MulMa26-m_A02	mk1778_A02	76134216	81766125	5.63	Gh_A02G1418	A02	79906521	79909050	AT2G22780	peroxisomal NAD-malate dehydrogenase 1	1.89	1.42	1.36	1.44
cluster1	EC	qEC_A02_150	MulMa26-m_A02	mk1778_A02	76134216	81766125	5.63	Gh_A02G1419	A02	79926988	79930136	AT5G07280	Leucine-rich repeat transmembrane protein kinase	1.1	0.58	0.64	0.78
cluster1	EC	qEC_A02_150	MulMa26-m_A02	mk1778_A02	76134216	81766125	5.63	Gh_A02G1420	A02	79964473	79965561	AT2G22790	0	-0.49	-1.3	-0.85	-0.57
cluster1	EC	qEC_A02_150	MulMa26-m_A02	mk1778_A02	76134216	81766125	5.63	Gh_A02G1421	A02	79970532	79972692	AT4G37830	cytochrome c oxidase-related	2.69	2.36	2.5	2.36
cluster1	EC	qEC_A02_150	MulMa26-m_A02	mk1778_A02	76134216	81766125	5.63	Gh_A02G1422	A02	79979362	79981794	AT2G22795	0	1.41	1.55	1.4	1.32
cluster1	EC	qEC_A02_150	MulMa26-m_A02	mk1778_A02	76134216	81766125	5.63	Gh_A02G1423	A02	79994278	79994858	0	0	0.89	0.69	0.73	0.43
cluster1	EC	qEC_A02_150	MulMa26-m_A02	mk1778_A02	76134216	81766125	5.63	Gh_A02G1424	A02	80020098	80022539	AT3G53700	Pentatricopeptide repeat (PPR) superfamily protein	0	0	0	0
cluster1	EC	qEC_A02_150	MulMa26-m_A02	mk1778_A02	76134216	81766125	5.63	Gh_A02G1425	A02	80022543	80023295	AT4G31850	proton gradient regulation 3	-0.57	-1.1	-0.31	-0.35
cluster1	EC	qEC_A02_150	MulMa26-m_A02	mk1778_A02	76134216	81766125	5.63	Gh_A02G1426	A02	80044015	80045125	AT5G65730	xyloglucan endotransglucosylase/hydrolase 6	1.99	2.02	1.63	1.43
cluster1	EC	qEC_A02_150	MulMa26-m_A02	mk1778_A02	76134216	81766125	5.63	Gh_A02G1427	A02	80047345	80050764	AT5G65740	zinc ion binding	-1.22	0	-1.22	0
cluster1	EC	qEC_A02_150	MulMa26-m_A02	mk1778_A02	76134216	81766125	5.63	Gh_A02G1428	A02	80067276	80068185	AT4G37790	Homeobox-leucine zipper protein family	0.54	0.6	0.12	0.55
cluster1	EC	qEC_A02_150	MulMa26-m_A02	mk1778_A02	76134216	81766125	5.63	Gh_A02G1429	A02	80076912	80080508	AT5G65760	Serine carboxypeptidase S28 family protein	1.55	1.32	1.32	1.43
cluster1	EC	qEC_A02_150	MulMa26-m_A02	mk1778_A02	76134216	81766125	5.63	Gh_A02G1430	A02	80082769	80087901	AT5G65770	little nuclei4	0.69	0.63	0.49	0.69
cluster1	EC	qEC_A02_150	MulMa26-m_A02	mk1778_A02	76134216	81766125	5.63	Gh_A02G1431	A02	80092255	80094570	AT4G37770	1-amino-cyclopropane-1-carboxylate synthase 8	0	-0.96	0	0
cluster1	EC	qEC_A02_150	MulMa26-m_A02	mk1778_A02	76134216	81766125	5.63	Gh_A02G1432	A02	80099970	80102352	AT3G49720	0	1.02	1.2	0.91	0.88
cluster1	EC	qEC_A02_150	MulMa26-m_A02	mk1778_A02	76134216	81766125	5.63	Gh_A02G1433	A02	80103827	80105852	AT3G49720	0	1.04	1.22	0.96	0.89
cluster1	EC	qEC_A02_150	MulMa26-m_A02	mk1778_A02	76134216	81766125	5.63	Gh_A02G1434	A02	80110018	80112244	AT2G14520	CBS domain-containing protein with a domain of unknown function (DUF21)	-1.05	-1.1	-0.85	0
cluster1	EC	qEC_A02_150	MulMa26-m_A02	mk1778_A02	76134216	81766125	5.63	Gh_A02G1435	A02	80112916	80114826	AT4G31850	proton gradient regulation 3	0.48	0.07	0.11	0.4
cluster1	EC	qEC_A02_150	MulMa26-m_A02	mk1778_A02	76134216	81766125	5.63	Gh_A02G1436	A02	80116295	80119206	AT4G37760	squalene epoxidase 3	1.33	1.71	1.72	1.33
cluster1	EC	qEC_A02_150	MulMa26-m_A02	mk1778_A02	76134216	81766125	5.63	Gh_A02G1437	A02	80136784	80137593	AT5G44700	Leucine-rich repeat transmembrane protein kinase	-0.32	-0.54	-1.05	-1.15
cluster1	EC	qEC_A02_150	MulMa26-m_A02	mk1778_A02	76134216	81766125	5.63	Gh_A02G1438	A02	80257374	80259722	AT2G22840	growth-regulating factor 1	-0.25	-0.8	-0.8	-1.22
cluster1	EC	qEC_A02_150	MulMa26-m_A02	mk1778_A02	76134216	81766125	5.63	Gh_A02G1439	A02	80262353	80262814	0	0	0	0	0	0
cluster1	EC	qEC_A02_150	MulMa26-m_A02	mk1778_A02	76134216	81766125	5.63	Gh_A02G1440	A02	80269516	80270079	AT3G49760	basic leucine-zipper 5	0.08	-0.1	0	-0.01
cluster1	EC	qEC_A02_150	MulMa26-m_A02	mk1778_A02	76134216	81766125	5.63	Gh_A02G1441	A02	80291575	80293973	AT4G24026	0	0	0	-0.33	-0.44
cluster1	EC	qEC_A02_150	MulMa26-m_A02	mk1778_A02	76134216	81766125	5.63	Gh_A02G1442	A02	80322837	80323176	AT2G22942	growth factors	2.12	2.61	2.4	2.15
cluster1	EC	qEC_A02_150	MulMa26-m_A02	mk1778_A02	76134216	81766125	5.63	Gh_A02G1443	A02	80346872	80351043	AT5G65890	ACT domain repeat 1	-0.85	-0.89	-0.64	-0.92
cluster1	EC	qEC_A02_150	MulMa26-m_A02	mk1778_A02	76134216	81766125	5.63	Gh_A02G1444	A02	80351216	80354338	AT5G65910	BSD domain-containing protein	1.3	1.11	1.19	1.34
cluster1	EC	qEC_A02_150	MulMa26-m_A02	mk1778_A02	76134216	81766125	5.63	Gh_A02G1445	A02	80415946	80416401	AT4G37700	0	0	0	0.09	0
cluster1	EC	qEC_A02_150	MulMa26-m_A02	mk1778_A02	76134216	81766125	5.63	Gh_A02G1446	A02	80444419	80447458	AT4G37680	heptahelical protein 4	0	0	0	0
cluster1	EC	qEC_A02_150	MulMa26-m_A02	mk1778_A02	76134216	81766125	5.63	Gh_A02G1447	A02	80521674	80523863	AT5G67620	0	0.77	1.2	1.13	0.81
cluster1	EC	qEC_A02_150	MulMa26-m_A02	mk1778_A02	76134216	81766125	5.63	Gh_A02G1448	A02	80527180	80530184	AT1G07360	CCCH-type zinc fingerfamily protein with RNA-binding domain	1.55	1.48	1.41	1.43
cluster1	EC	qEC_A02_150	MulMa26-m_A02	mk1778_A02	76134216	81766125	5.63	Gh_A02G1449	A02	80534803	80546883	AT4G37670	N-acetyl-l-glutamate synthase 2	0.91	0.73	0.44	0.47
cluster1	EC	qEC_A02_150	MulMa26-m_A02	mk1778_A02	76134216	81766125	5.63	Gh_A02G1450	A02	80548420	80550427	AT3G49870	ADP-ribosylation factor-like A1C	0.49	0.21	0.14	0.1
cluster1	EC	qEC_A02_150	MulMa26-m_A02	mk1778_A02	76134216	81766125	5.63	Gh_A02G1451	A02	80553662	80553814	0	0	0	0	0	0
cluster1	EC	qEC_A02_150	MulMa26-m_A02	mk1778_A02	76134216	81766125	5.63	Gh_A02G1452	A02	80557491	80559652	AT3G49880	glycosyl hydrolase family protein 43	0.67	0.42	0.4	0.35
cluster1	EC	qEC_A02_150	MulMa26-m_A02	mk1778_A02	76134216	81766125	5.63	Gh_A02G1453	A02	80565269	80566846	AT4G37650	GRAS family transcription factor	0.72	0.38	0.23	0.21
cluster1	EC	qEC_A02_150	MulMa26-m_A02	mk1778_A02	76134216	81766125	5.63	Gh_A02G1454	A02	80580185	80581901	AT4G15540	EamA-like transporter family	0	-0.51	0	0
cluster1	EC	qEC_A02_150	MulMa26-m_A02	mk1778_A02	76134216	81766125	5.63	Gh_A02G1455	A02	80586427	80589500	AT2G14750	APS kinase	1.74	1.56	1.72	1.57
cluster1	EC	qEC_A02_150	MulMa26-m_A02	mk1778_A02	76134216	81766125	5.63	Gh_A02G1456	A02	80600358	80600798	AT3G49910	Translation protein SH3-like family protein	1.61	1.46	1.59	1.37
cluster1	EC	qEC_A02_150	MulMa26-m_A02	mk1778_A02	76134216	81766125	5.63	Gh_A02G1457	A02	80607525	80611642	AT4G37640	calcium ATPase 2	1.13	0.76	0.79	1.41
cluster1	EC	qEC_A02_150	MulMa26-m_A02	mk1778_A02	76134216	81766125	5.63	Gh_A02G1458	A02	80627569	80630351	AT4G37630	cyclin d5;1	0	0	0	0
cluster1	EC	qEC_A02_150	MulMa26-m_A02	mk1778_A02	76134216	81766125	5.63	Gh_A02G1459	A02	80643480	80645826	AT5G67480	BTB and TAZ domain protein 4	0.72	0.16	0.56	0.68
cluster1	EC	qEC_A02_150	MulMa26-m_A02	mk1778_A02	76134216	81766125	5.63	Gh_A02G1460	A02	80649947	80652235	0	0	0	0	-0.59	-0.4
cluster1	EC	qEC_A02_150	MulMa26-m_A02	mk1778_A02	76134216	81766125	5.63	Gh_A02G1461	A02	80673606	80676133	AT2G14820	Phototropic-responsive NPH3 family protein	0.88	0.88	0.62	0.54
cluster1	EC	qEC_A02_150	MulMa26-m_A02	mk1778_A02	76134216	81766125	5.63	Gh_A02G1462	A02	80694462	80695896	AT2G23060	Acyl-CoA N-acyltransferases (NAT) superfamily protein	0.63	0.87	0.53	-0.06
cluster1	EC	qEC_A02_150	MulMa26-m_A02	mk1778_A02	76134216	81766125	5.63	Gh_A02G1463	A02	80725709	80738929	AT2G23070	Protein kinase superfamily protein	1.31	1	0.92	1.18
cluster1	EC	qEC_A02_150	MulMa26-m_A02	mk1778_A02	76134216	81766125	5.63	Gh_A02G1464	A02	80741824	80742909	AT4G33890	0	0.3	-0.03	-0.34	0.35
cluster1	EC	qEC_A02_150	MulMa26-m_A02	mk1778_A02	76134216	81766125	5.63	Gh_A02G1465	A02	80766801	80768252	AT4G33890	0	-0.82	0	0	-0.42
cluster1	EC	qEC_A02_150	MulMa26-m_A02	mk1778_A02	76134216	81766125	5.63	Gh_A02G1466	A02	80770103	80772880	AT4G37530	Peroxidase superfamily protein	0.76	-0.48	-0.59	-0.7
cluster1	EC	qEC_A02_150	MulMa26-m_A02	mk1778_A02	76134216	81766125	5.63	Gh_A02G1467	A02	80797389	80798079	AT5G67390	0	0.42	-0.33	0.47	0.75
cluster1	EC	qEC_A02_150	MulMa26-m_A02	mk1778_A02	76134216	81766125	5.63	Gh_A02G1468	A02	80799675	80802748	AT2G23090	Uncharacterised protein family SERF	0.49	0.39	0.45	-0.12
cluster1	EC	qEC_A02_150	MulMa26-m_A02	mk1778_A02	76134216	81766125	5.63	Gh_A02G1469	A02	80803142	80806657	AT4G37480	Chaperone DnaJ-domain superfamily protein	-0.48	-0.26	-0.66	-0.24
cluster1	EC	qEC_A02_150	MulMa26-m_A02	mk1778_A02	76134216	81766125	5.63	Gh_A02G1470	A02	80811389	80812348	AT5G67350	0	0.73	0.58	0.69	0.59
cluster1	EC	qEC_A02_150	MulMa26-m_A02	mk1778_A02	76134216	81766125	5.63	Gh_A02G1471	A02	80827071	80827979	AT4G37470	alpha/beta-Hydrolases superfamily protein	2.09	1.84	1.95	2.05
cluster1	EC	qEC_A02_150	MulMa26-m_A02	mk1778_A02	76134216	81766125	5.63	Gh_A02G1472	A02	80838029	80841897	AT4G34280	transducin family protein / WD-40 repeat family protein	0.83	-0.23	0.07	0.79
cluster1	EC	qEC_A02_150	MulMa26-m_A02	mk1778_A02	76134216	81766125	5.63	Gh_A02G1473	A02	80845108	80845556	AT2G14900	Gibberellin-regulated family protein	0	0	0	0
cluster1	EC	qEC_A02_150	MulMa26-m_A02	mk1778_A02	76134216	81766125	5.63	Gh_A02G1474	A02	80846184	80848574	AT4G37440	0	0.43	0.21	0.31	0.49
cluster1	EC	qEC_A02_150	MulMa26-m_A02	mk1778_A02	76134216	81766125	5.63	Gh_A02G1475	A02	80851812	80859254	AT2G23140	RING/U-box superfamily protein with ARM repeat domain	-0.19	-0.34	-0.24	-0.23
cluster1	EC	qEC_A02_150	MulMa26-m_A02	mk1778_A02	76134216	81766125	5.63	Gh_A02G1476	A02	80887405	80890936	AT5G43100	Eukaryotic aspartyl protease family protein	-0.85	-1.52	-1.7	0
cluster1	EC	qEC_A02_150	MulMa26-m_A02	mk1778_A02	76134216	81766125	5.63	Gh_A02G1477	A02	80916561	80919093	AT2G23150	natural resistance-associated macrophage protein 3	1.85	1.49	1.53	1.41
cluster1	EC	qEC_A02_150	MulMa26-m_A02	mk1778_A02	76134216	81766125	5.63	Gh_A02G1478	A02	80931089	80937543	AT5G67320	WD-40 repeat family protein	1.13	0.64	0.65	0.79
cluster1	EC	qEC_A02_150	MulMa26-m_A02	mk1778_A02	76134216	81766125	5.63	Gh_A02G1479	A02	80939084	80942515	AT4G37310	cytochrome P450, family 81, subfamily H, polypeptide 1	0	0	0	-1.22
cluster1	EC	qEC_A02_150	MulMa26-m_A02	mk1778_A02	76134216	81766125	5.63	Gh_A02G1480	A02	80944799	80947210	AT4G39110	Malectin/receptor-like protein kinase family protein	-0.1	-0.08	-0.22	-0.04
cluster1	EC	qEC_A02_150	MulMa26-m_A02	mk1778_A02	76134216	81766125	5.63	Gh_A02G1481	A02	80966192	80969113	AT5G44700	Leucine-rich repeat transmembrane protein kinase	0.76	0.3	0.34	0.52
cluster1	EC	qEC_A02_150	MulMa26-m_A02	mk1778_A02	76134216	81766125	5.63	Gh_A02G1482	A02	80971239	80972984	AT5G67270	end binding protein 1C	0.51	-0.21	-0.16	-0.52
cluster1	EC	qEC_A02_150	MulMa26-m_A02	mk1778_A02	76134216	81766125	5.63	Gh_A02G1483	A02	80978742	80980079	AT5G67260	CYCLIN D3;2	0.17	-0.31	-0.28	-0.21
cluster1	EC	qEC_A02_150	MulMa26-m_A02	mk1778_A02	76134216	81766125	5.63	Gh_A02G1484	A02	80993553	80995574	AT5G67250	SKP1/ASK1-interacting protein 2	0.82	0.83	0.78	0.79
cluster1	EC	qEC_A02_150	MulMa26-m_A02	mk1778_A02	76134216	81766125	5.63	Gh_A02G1485	A02	80996977	80998935	AT4G39220	Rer1 family protein	1.29	1.23	1.39	1.43
cluster1	EC	qEC_A02_150	MulMa26-m_A02	mk1778_A02	76134216	81766125	5.63	Gh_A02G1486	A02	81001392	81003511	AT5G67230	Nucleotide-diphospho-sugar transferases superfamily protein	1.03	1.04	0.8	1
cluster1	EC	qEC_A02_150	MulMa26-m_A02	mk1778_A02	76134216	81766125	5.63	Gh_A02G1487	A02	81012479	81013465	AT2G23140	RING/U-box superfamily protein with ARM repeat domain	0	0	0	0
cluster1	EC	qEC_A02_150	MulMa26-m_A02	mk1778_A02	76134216	81766125	5.63	Gh_A02G1488	A02	81025465	81026529	AT4G24240	WRKY DNA-binding protein 7	0.84	0.9	0.59	0.67
cluster1	EC	qEC_A02_150	MulMa26-m_A02	mk1778_A02	76134216	81766125	5.63	Gh_A02G1489	A02	81031005	81032665	AT5G67220	FMN-linked oxidoreductases superfamily protein	1.16	0.99	0.86	0.83
cluster1	EC	qEC_A02_150	MulMa26-m_A02	mk1778_A02	76134216	81766125	5.63	Gh_A02G1490	A02	81034363	81036978	AT3G50210	2-oxoglutarate (2OG) and Fe(II)-dependent oxygenase superfamily protein	0	0	0	0
cluster1	EC	qEC_A02_150	MulMa26-m_A02	mk1778_A02	76134216	81766125	5.63	Gh_A02G1491	A02	81050018	81052920	AT5G67200	Leucine-rich repeat protein kinase family protein	0.59	0.28	0.4	0.3
cluster1	EC	qEC_A02_150	MulMa26-m_A02	mk1778_A02	76134216	81766125	5.63	Gh_A02G1492	A02	81054442	81063033	AT5G47820	P-loop containing nucleoside triphosphate hydrolases superfamily protein	-0.25	0.03	-0.18	-0.4
cluster1	EC	qEC_A02_150	MulMa26-m_A02	mk1778_A02	76134216	81766125	5.63	Gh_A02G1493	A02	81094556	81095071	AT2G23340	DREB and EAR motif protein 3	1.26	0.99	1.11	0.93
cluster1	EC	qEC_A02_150	MulMa26-m_A02	mk1778_A02	76134216	81766125	5.63	Gh_A02G1494	A02	81101599	81105033	AT4G36910	Cystathionine beta-synthase (CBS) family protein	2.16	1.86	1.96	2.02
cluster1	EC	qEC_A02_150	MulMa26-m_A02	mk1778_A02	76134216	81766125	5.63	Gh_A02G1495	A02	81159598	81161942	AT4G36920	Integrase-type DNA-binding superfamily protein	1.15	0.7	0.56	0.69
cluster1	EC	qEC_A02_150	MulMa26-m_A02	mk1778_A02	76134216	81766125	5.63	Gh_A02G1496	A02	81173136	81175802	AT1G11300	protein serine/threonine kinases;protein kinases;ATP binding;sugar binding;kinases;carbohydrate binding	-0.06	-0.92	-0.85	0.04
cluster1	EC	qEC_A02_150	MulMa26-m_A02	mk1778_A02	76134216	81766125	5.63	Gh_A02G1497	A02	81178194	81181654	AT2G23360	Plant protein of unknown function (DUF869)	0.57	0.27	0.36	0.54
cluster1	EC	qEC_A02_150	MulMa26-m_A02	mk1778_A02	76134216	81766125	5.63	Gh_A02G1498	A02	81182639	81186118	AT5G67130	PLC-like phosphodiesterases superfamily protein	0.84	0.31	0.49	0.2
cluster1	EC	qEC_A02_150	MulMa26-m_A02	mk1778_A02	76134216	81766125	5.63	Gh_A02G1499	A02	81186299	81187555	AT5G67140	F-box/RNI-like superfamily protein	0.15	0.61	0.39	0.4
cluster1	EC	qEC_A02_150	MulMa26-m_A02	mk1778_A02	76134216	81766125	5.63	Gh_A02G1500	A02	81194530	81195546	AT4G36950	mitogen-activated protein kinase kinase kinase 21	0.48	-0.15	0.15	0.37
cluster1	EC	qEC_A02_150	MulMa26-m_A02	mk1778_A02	76134216	81766125	5.63	Gh_A02G1501	A02	81199318	81200756	AT1G23230	0	-0.92	0	-1.15	-1.3
cluster1	EC	qEC_A02_150	MulMa26-m_A02	mk1778_A02	76134216	81766125	5.63	Gh_A02G1502	A02	81211553	81212236	AT3G50330	basic helix-loop-helix (bHLH) DNA-binding superfamily protein	0	0	0	0
cluster1	EC	qEC_A02_150	MulMa26-m_A02	mk1778_A02	76134216	81766125	5.63	Gh_A02G1503	A02	81221262	81222458	AT5G67020	0	0.33	0.65	0.61	0.01
cluster1	EC	qEC_A02_150	MulMa26-m_A02	mk1778_A02	76134216	81766125	5.63	Gh_A02G1504	A02	81233232	81236626	AT4G36980	0	0.6	0.26	0.32	0.3
cluster1	EC	qEC_A02_150	MulMa26-m_A02	mk1778_A02	76134216	81766125	5.63	Gh_A02G1505	A02	81274360	81275381	AT4G35290	glutamate receptor 2	0	-0.89	0	0
cluster1	EC	qEC_A02_150	MulMa26-m_A02	mk1778_A02	76134216	81766125	5.63	Gh_A02G1506	A02	81293340	81293783	AT4G33985	Protein of unknown function (DUF1685)	1.71	1.19	1.54	2
cluster1	EC	qEC_A02_150	MulMa26-m_A02	mk1778_A02	76134216	81766125	5.63	Gh_A02G1507	A02	81300888	81302472	AT4G31500	cytochrome P450, family 83, subfamily B, polypeptide 1	0	0	0	0
cluster1	EC	qEC_A02_150	MulMa26-m_A02	mk1778_A02	76134216	81766125	5.63	Gh_A02G1508	A02	81325763	81332357	AT4G31500	cytochrome P450, family 83, subfamily B, polypeptide 1	0	0	0	0
cluster1	EC	qEC_A02_150	MulMa26-m_A02	mk1778_A02	76134216	81766125	5.63	Gh_A02G1509	A02	81362350	81363677	AT4G31500	cytochrome P450, family 83, subfamily B, polypeptide 1	0	0	0	0
cluster1	EC	qEC_A02_150	MulMa26-m_A02	mk1778_A02	76134216	81766125	5.63	Gh_A02G1510	A02	81404427	81405938	AT4G36990	heat shock factor 4	1.16	0.44	0.64	0.85
cluster1	EC	qEC_A02_150	MulMa26-m_A02	mk1778_A02	76134216	81766125	5.63	Gh_A02G1511	A02	81595553	81599187	AT1G60080	3\'-5\'-exoribonuclease family protein	0.38	0.24	0.3	0.16
cluster1	EC	qEC_A02_150	MulMa26-m_A02	mk1778_A02	76134216	81766125	5.63	Gh_A02G1512	A02	81608477	81609043	AT5G61890	Integrase-type DNA-binding superfamily protein	0	-0.59	-0.8	-0.62
cluster1	EC	qEC_A02_150	MulMa26-m_A02	mk1778_A02	76134216	81766125	5.63	Gh_A02G1513	A02	81612102	81612548	AT2G41100	Calcium-binding EF hand family protein	0	0	0	0
cluster1	EC	qEC_A02_150	MulMa26-m_A02	mk1778_A02	76134216	81766125	5.63	Gh_A02G1514	A02	81612819	81615141	AT1G14870	PLANT CADMIUM RESISTANCE 2	0	0	0	0
cluster1	EC	qEC_A02_150	MulMa26-m_A02	mk1778_A02	76134216	81766125	5.63	Gh_A02G1515	A02	81623494	81627822	AT5G66810	0	0.28	0	-0.19	-0.01
cluster1	EC	qEC_A02_150	MulMa26-m_A02	mk1778_A02	76134216	81766125	5.63	Gh_A02G1516	A02	81632276	81634774	AT3G50620	P-loop containing nucleoside triphosphate hydrolases superfamily protein	-0.05	-0.43	-0.72	-0.85
cluster1	EC	qEC_A02_150	MulMa26-m_A02	mk1778_A02	76134216	81766125	5.63	Gh_A02G1517	A02	81642834	81643187	AT4G21550	VP1/ABI3-like 3	0	0	0	0
cluster1	EC	qEC_A02_150	MulMa26-m_A02	mk1778_A02	76134216	81766125	5.63	Gh_A02G1518	A02	81646443	81646925	AT3G50610	0	0	0	-0.66	0
cluster1	EC	qEC_A02_150	MulMa26-m_A02	mk1778_A02	76134216	81766125	5.63	Gh_A02G1519	A02	81649412	81650372	AT5G66816	0	0	0	0	0
cluster1	EC	qEC_A02_150	MulMa26-m_A02	mk1778_A02	76134216	81766125	5.63	Gh_A02G1520	A02	81660665	81661111	AT5G66816	0	0	0	0	0
cluster1	EC	qEC_A02_150	MulMa26-m_A02	mk1778_A02	76134216	81766125	5.63	Gh_A02G1521	A02	81662600	81662884	AT5G66815	0	0	0	0	0
cluster1	EC	qEC_A02_150	MulMa26-m_A02	mk1778_A02	76134216	81766125	5.63	Gh_A02G1522	A02	81665057	81665341	AT2G23440	0	0	0	0	0
cluster1	EC	qEC_A02_150	MulMa26-m_A02	mk1778_A02	76134216	81766125	5.63	Gh_A02G1523	A02	81689302	81689793	AT3G50610	0	0	0	0	0
cluster1	EC	qEC_A02_150	MulMa26-m_A02	mk1778_A02	76134216	81766125	5.63	Gh_A02G1524	A02	81695089	81695355	0	0	0	0	0	0
cluster1	EC	qEC_A02_150	MulMa26-m_A02	mk1778_A02	76134216	81766125	5.63	Gh_A02G1525	A02	81705878	81708783	AT2G26560	phospholipase A 2A	-0.35	-0.68	-0.51	-0.12
cluster1	EC	qEC_A02_150	MulMa26-m_A02	mk1778_A02	76134216	81766125	5.63	Gh_A02G1526	A02	81709328	81717486	AT2G15790	peptidyl-prolyl cis-trans isomerase / cyclophilin-40 (CYP40) / rotamase	-0.7	-1.05	-0.41	-1.05
cluster1	EC	qEC_A02_150	MulMa26-m_A02	mk1778_A02	76134216	81766125	5.63	Gh_A02G1527	A02	81749189	81751402	AT3G18990	AP2/B3-like transcriptional factor family protein	-0.92	0	-1.7	-1.3
cluster1	EC	qEC_A02_150	MulMa26-m_A02	mk1778_A02	76134216	81766125	5.63	Gh_A02G1528	A02	81752368	81755594	AT2G23470	Protein of unknown function, DUF647	-0.22	-0.36	-0.57	0.04
cluster1	EC	qEC_A02_150	MulMa26-m_A02	mk1778_A02	76134216	81766125	5.63	Gh_A02G1529	A02	81756106	81760994	AT2G23460	extra-large G-protein 1	0.76	0.48	0.43	0.55
cluster1	EC	qEC_A02_150	MulMa26-m_A02	mk1778_A02	76134216	81766125	5.63	Gh_A02G1530	A02	81763087	81764613	AT3G50390	Transducin/WD40 repeat-like superfamily protein	-1.15	0	-1.1	0
cluster1	EC	qEC_A02_110.2	mk19866	mk14259	1876	2247	0.0004	0	0	0	0	0	0	#N/A	#N/A	#N/A	#N/A
cluster1	EC	qEC_A02_110.3	mk1293_A02	mk1512_A02	23817680	40364786	16.55	Gh_A02G0856	A02	24140479	24140981	AT4G15930	Dynein light chain type 1 family protein	0	0	0	0
cluster1	EC	qEC_A02_110.3	mk1293_A02	mk1512_A02	23817680	40364786	16.55	Gh_A02G0857	A02	24187771	24189275	AT4G35020	RAC-like 3	0.44	0.34	0.34	0.56
cluster1	EC	qEC_A02_110.3	mk1293_A02	mk1512_A02	23817680	40364786	16.55	Gh_A02G0858	A02	24313106	24317120	AT1G20110	RING/FYVE/PHD zinc finger superfamily protein	1.36	1.14	1.15	1.27
cluster1	EC	qEC_A02_110.3	mk1293_A02	mk1512_A02	23817680	40364786	16.55	Gh_A02G0859	A02	24321288	24323564	AT1G20270	2-oxoglutarate (2OG) and Fe(II)-dependent oxygenase superfamily protein	0	0	0	0
cluster1	EC	qEC_A02_110.3	mk1293_A02	mk1512_A02	23817680	40364786	16.55	Gh_A02G0860	A02	24360964	24361472	0	0	0	0	0	0
cluster1	EC	qEC_A02_110.3	mk1293_A02	mk1512_A02	23817680	40364786	16.55	Gh_A02G0861	A02	24369002	24370483	AT1G20460	0	0.62	0	0.15	0
cluster1	EC	qEC_A02_110.3	mk1293_A02	mk1512_A02	23817680	40364786	16.55	Gh_A02G0862	A02	24380134	24383076	AT1G20510	OPC-8:0 CoA ligase1	1.51	1.46	1.38	1.65
cluster1	EC	qEC_A02_110.3	mk1293_A02	mk1512_A02	23817680	40364786	16.55	Gh_A02G0863	A02	24717849	24719249	AT4G35230	BR-signaling kinase 1	1.05	0.97	1.01	0.98
cluster1	EC	qEC_A02_110.3	mk1293_A02	mk1512_A02	23817680	40364786	16.55	Gh_A02G0864	A02	25142031	25146324	AT1G76270	O-fucosyltransferase family protein	0.46	0.05	0.2	0.38
cluster1	EC	qEC_A02_110.3	mk1293_A02	mk1512_A02	23817680	40364786	16.55	Gh_A02G0865	A02	25209189	25210032	AT5G61890	Integrase-type DNA-binding superfamily protein	0	0	0	0
cluster1	EC	qEC_A02_110.3	mk1293_A02	mk1512_A02	23817680	40364786	16.55	Gh_A02G0866	A02	25210658	25211584	AT4G25810	xyloglucan endotransglycosylase 6	-0.26	0	-0.7	0
cluster1	EC	qEC_A02_110.3	mk1293_A02	mk1512_A02	23817680	40364786	16.55	Gh_A02G0867	A02	25506302	25508539	AT1G20560	acyl activating enzyme 1	1.25	0.87	0.93	1.01
cluster1	EC	qEC_A02_110.3	mk1293_A02	mk1512_A02	23817680	40364786	16.55	Gh_A02G0868	A02	25917618	25918989	AT1G20580	Small nuclear ribonucleoprotein family protein	1.5	0.79	0.77	1.05
cluster1	EC	qEC_A02_110.3	mk1293_A02	mk1512_A02	23817680	40364786	16.55	Gh_A02G0869	A02	26000996	26003278	AT5G42340	Plant U-Box 15	0	0	0	0
cluster1	EC	qEC_A02_110.3	mk1293_A02	mk1512_A02	23817680	40364786	16.55	Gh_A02G0870	A02	26028637	26031902	AT1G76360	Protein kinase superfamily protein	1.01	0.05	0.14	1.02
cluster1	EC	qEC_A02_110.3	mk1293_A02	mk1512_A02	23817680	40364786	16.55	Gh_A02G0871	A02	26513646	26517693	AT1G20670	DNA-binding bromodomain-containing protein	0.52	0.02	0.34	0.43
cluster1	EC	qEC_A02_110.3	mk1293_A02	mk1512_A02	23817680	40364786	16.55	Gh_A02G0872	A02	26580897	26582742	AT2G26980	CBL-interacting protein kinase 3	0.12	0.01	0.44	0.49
cluster1	EC	qEC_A02_110.3	mk1293_A02	mk1512_A02	23817680	40364786	16.55	Gh_A02G0873	A02	26601563	26615435	AT1G20693	high mobility group B2	1.71	1.8	1.9	1.89
cluster1	EC	qEC_A02_110.3	mk1293_A02	mk1512_A02	23817680	40364786	16.55	Gh_A02G0874	A02	26617261	26620203	AT2G33700	Protein phosphatase 2C family protein	0.83	0.81	0.69	0.74
cluster1	EC	qEC_A02_110.3	mk1293_A02	mk1512_A02	23817680	40364786	16.55	Gh_A02G0875	A02	26820400	26822529	AT1G42960	0	2.07	1.59	1.66	1.81
cluster1	EC	qEC_A02_110.3	mk1293_A02	mk1512_A02	23817680	40364786	16.55	Gh_A02G0876	A02	27073274	27078613	AT1G76400	Ribophorin I	1.52	0.95	0.99	1.25
cluster1	EC	qEC_A02_110.3	mk1293_A02	mk1512_A02	23817680	40364786	16.55	Gh_A02G0877	A02	27711269	27716251	AT5G42400	SET domain protein 25	0.4	0.32	0.21	0.38
cluster1	EC	qEC_A02_110.3	mk1293_A02	mk1512_A02	23817680	40364786	16.55	Gh_A02G0878	A02	27983885	27988803	AT1G76550	Phosphofructokinase family protein	1.53	1.03	1.02	1.02
cluster1	EC	qEC_A02_110.3	mk1293_A02	mk1512_A02	23817680	40364786	16.55	Gh_A02G0879	A02	28189371	28201037	AT5G35360	acetyl Co-enzyme a carboxylase biotin carboxylase subunit	1.53	1.43	1.41	1.37
cluster1	EC	qEC_A02_110.3	mk1293_A02	mk1512_A02	23817680	40364786	16.55	Gh_A02G0880	A02	28221715	28223925	AT1G33780	Protein of unknown function (DUF179)	0.79	0.49	0.63	0.81
cluster1	EC	qEC_A02_110.3	mk1293_A02	mk1512_A02	23817680	40364786	16.55	Gh_A02G0881	A02	28854627	28917703	AT1G31480	shoot gravitropism 2 (SGR2)	0.66	0.44	0.37	0.53
cluster1	EC	qEC_A02_110.3	mk1293_A02	mk1512_A02	23817680	40364786	16.55	Gh_A02G0882	A02	29031783	29035969	AT1G79620	Leucine-rich repeat protein kinase family protein	0.45	0.2	0.15	0.03
cluster1	EC	qEC_A02_110.3	mk1293_A02	mk1512_A02	23817680	40364786	16.55	Gh_A02G0883	A02	29093948	29112221	AT4G10890	0	0.12	-1.15	-0.52	-0.23
cluster1	EC	qEC_A02_110.3	mk1293_A02	mk1512_A02	23817680	40364786	16.55	Gh_A02G0884	A02	29156790	29159501	AT1G71250	GDSL-like Lipase/Acylhydrolase superfamily protein	0	0	-1.22	0
cluster1	EC	qEC_A02_110.3	mk1293_A02	mk1512_A02	23817680	40364786	16.55	Gh_A02G0885	A02	29188583	29192333	AT1G71310	cobalt ion binding	0.79	0.08	-0.74	-0.08
cluster1	EC	qEC_A02_110.3	mk1293_A02	mk1512_A02	23817680	40364786	16.55	Gh_A02G0886	A02	29670527	29672050	AT4G40030	Histone superfamily protein	1.25	1.04	1.01	1.07
cluster1	EC	qEC_A02_110.3	mk1293_A02	mk1512_A02	23817680	40364786	16.55	Gh_A02G0887	A02	29677346	29678992	AT1G19900	glyoxal oxidase-related protein	0	0	-1.15	-1.3
cluster1	EC	qEC_A02_110.3	mk1293_A02	mk1512_A02	23817680	40364786	16.55	Gh_A02G0888	A02	29792286	29794838	AT1G19860	Zinc finger C-x8-C-x5-C-x3-H type family protein	0.72	0.68	0.58	0.73
cluster1	EC	qEC_A02_110.3	mk1293_A02	mk1512_A02	23817680	40364786	16.55	Gh_A02G0889	A02	30679245	30680006	AT4G21300	Tetratricopeptide repeat (TPR)-like superfamily protein	-0.59	0	-0.85	-1.15
cluster1	EC	qEC_A02_110.3	mk1293_A02	mk1512_A02	23817680	40364786	16.55	Gh_A02G0890	A02	30682261	30684753	AT3G09040	Pentatricopeptide repeat (PPR) superfamily protein	-0.4	-1.4	-1.52	-1
cluster1	EC	qEC_A02_110.3	mk1293_A02	mk1512_A02	23817680	40364786	16.55	Gh_A02G0891	A02	30800626	30806160	AT1G30630	Coatomer epsilon subunit	1.3	1.08	1.08	1.11
cluster1	EC	qEC_A02_110.3	mk1293_A02	mk1512_A02	23817680	40364786	16.55	Gh_A02G0892	A02	30959536	30959898	0	0	0	0	-0.34	0
cluster1	EC	qEC_A02_110.3	mk1293_A02	mk1512_A02	23817680	40364786	16.55	Gh_A02G0893	A02	31525117	31525881	AT1G30800	Fasciclin-like arabinogalactan family protein	0	0	0	0
cluster1	EC	qEC_A02_110.3	mk1293_A02	mk1512_A02	23817680	40364786	16.55	Gh_A02G0894	A02	32028445	32031441	AT2G43710	Plant stearoyl-acyl-carrier-protein desaturase family protein	2.02	1.75	1.79	1.74
cluster1	EC	qEC_A02_110.3	mk1293_A02	mk1512_A02	23817680	40364786	16.55	Gh_A02G0895	A02	32174343	32180477	AT4G07410	Transducin family protein / WD-40 repeat family protein	0.77	0.43	0.46	0.61
cluster1	EC	qEC_A02_110.3	mk1293_A02	mk1512_A02	23817680	40364786	16.55	Gh_A02G0896	A02	32207939	32213457	AT2G38650	galacturonosyltransferase 7	0.58	0.42	0.25	0.41
cluster1	EC	qEC_A02_110.3	mk1293_A02	mk1512_A02	23817680	40364786	16.55	Gh_A02G0897	A02	32391210	32393536	AT2G39840	type one serine/threonine protein phosphatase 4	0	0	0	0
cluster1	EC	qEC_A02_110.3	mk1293_A02	mk1512_A02	23817680	40364786	16.55	Gh_A02G0898	A02	32432796	32434780	AT1G32070	nuclear shuttle interacting	1.11	1.31	1.33	1.25
cluster1	EC	qEC_A02_110.3	mk1293_A02	mk1512_A02	23817680	40364786	16.55	Gh_A02G0899	A02	32458392	32466783	AT5G01950	Leucine-rich repeat protein kinase family protein	0.3	-0.27	-0.15	0
cluster1	EC	qEC_A02_110.3	mk1293_A02	mk1512_A02	23817680	40364786	16.55	Gh_A02G0900	A02	32476174	32476386	AT1G30690	Sec14p-like phosphatidylinositol transfer family protein	0	0	0	0
cluster1	EC	qEC_A02_110.3	mk1293_A02	mk1512_A02	23817680	40364786	16.55	Gh_A02G0901	A02	32476425	32477806	AT1G30690	Sec14p-like phosphatidylinositol transfer family protein	-0.2	-1.05	-0.68	0
cluster1	EC	qEC_A02_110.3	mk1293_A02	mk1512_A02	23817680	40364786	16.55	Gh_A02G0902	A02	32540835	32548531	AT3G21215	RNA-binding (RRM/RBD/RNP motifs) family protein	0.99	0.72	0.88	0.87
cluster1	EC	qEC_A02_110.3	mk1293_A02	mk1512_A02	23817680	40364786	16.55	Gh_A02G0903	A02	32630749	32633490	AT2G34770	fatty acid hydroxylase 1	0.62	0.16	0.4	0.04
cluster1	EC	qEC_A02_110.3	mk1293_A02	mk1512_A02	23817680	40364786	16.55	Gh_A02G0904	A02	32693280	32695173	AT2G27960	cyclin-dependent kinase-subunit 1	0	0	0	0
cluster1	EC	qEC_A02_110.3	mk1293_A02	mk1512_A02	23817680	40364786	16.55	Gh_A02G0905	A02	32789373	32793603	AT2G02370	SNARE associated Golgi protein family	0.79	0.23	0.51	0.48
cluster1	EC	qEC_A02_110.3	mk1293_A02	mk1512_A02	23817680	40364786	16.55	Gh_A02G0906	A02	33711540	33716766	AT3G21140	Pyridoxamine 5\'-phosphate oxidase family protein	0.92	0.47	0.45	0.46
cluster1	EC	qEC_A02_110.3	mk1293_A02	mk1512_A02	23817680	40364786	16.55	Gh_A02G0907	A02	33835972	33856238	AT1G51590	alpha-mannosidase 1	0.9	0.59	0.55	0.72
cluster1	EC	qEC_A02_110.3	mk1293_A02	mk1512_A02	23817680	40364786	16.55	Gh_A02G0908	A02	33927769	33931882	AT4G01400	0	1.13	0.87	0.82	0.96
cluster1	EC	qEC_A02_110.3	mk1293_A02	mk1512_A02	23817680	40364786	16.55	Gh_A02G0909	A02	34356495	34358243	AT5G58420	Ribosomal protein S4 (RPS4A) family protein	0.86	0.26	0.26	0.42
cluster1	EC	qEC_A02_110.3	mk1293_A02	mk1512_A02	23817680	40364786	16.55	Gh_A02G0910	A02	34480486	34481649	AT1G11300	protein serine/threonine kinases;protein kinases;ATP binding;sugar binding;kinases;carbohydrate binding	-0.02	-0.57	-0.32	-0.39
cluster1	EC	qEC_A02_110.3	mk1293_A02	mk1512_A02	23817680	40364786	16.55	Gh_A02G0911	A02	34510835	34533626	AT3G52050	5\'-3\' exonuclease family protein	0.83	0.41	0.48	0.47
cluster1	EC	qEC_A02_110.3	mk1293_A02	mk1512_A02	23817680	40364786	16.55	Gh_A02G0912	A02	34534757	34538550	AT3G11710	lysyl-tRNA synthetase 1	0.96	0.26	0.4	0.76
cluster1	EC	qEC_A02_110.3	mk1293_A02	mk1512_A02	23817680	40364786	16.55	Gh_A02G0913	A02	34669074	34689596	AT3G23640	heteroglycan glucosidase 1	1.06	0.91	0.82	0.91
cluster1	EC	qEC_A02_110.3	mk1293_A02	mk1512_A02	23817680	40364786	16.55	Gh_A02G0914	A02	34897517	34897741	AT4G28460	0	0	0	0	0
cluster1	EC	qEC_A02_110.3	mk1293_A02	mk1512_A02	23817680	40364786	16.55	Gh_A02G0915	A02	34898785	34904679	AT1G65260	plastid transcriptionally active 4	1.07	0.78	0.88	1.04
cluster1	EC	qEC_A02_110.3	mk1293_A02	mk1512_A02	23817680	40364786	16.55	Gh_A02G0916	A02	34937996	34938487	0	0	0	0	0	0
cluster1	EC	qEC_A02_110.3	mk1293_A02	mk1512_A02	23817680	40364786	16.55	Gh_A02G0917	A02	34985283	34986523	0	0	-0.06	-0.25	-0.33	-0.85
cluster1	EC	qEC_A02_110.3	mk1293_A02	mk1512_A02	23817680	40364786	16.55	Gh_A02G0918	A02	35041425	35042087	AT3G54200	Late embryogenesis abundant (LEA) hydroxyproline-rich glycoprotein family	0.58	0.49	0.71	0.63
cluster1	EC	qEC_A02_110.3	mk1293_A02	mk1512_A02	23817680	40364786	16.55	Gh_A02G0919	A02	35049175	35052812	AT1G09780	Phosphoglycerate mutase, 2,3-bisphosphoglycerate-independent	1.83	1.67	1.46	1.52
cluster1	EC	qEC_A02_110.3	mk1293_A02	mk1512_A02	23817680	40364786	16.55	Gh_A02G0920	A02	35094386	35094964	AT4G20780	calmodulin like 42	0.15	0	0.18	-0.15
cluster1	EC	qEC_A02_110.3	mk1293_A02	mk1512_A02	23817680	40364786	16.55	Gh_A02G0921	A02	35111125	35113845	AT2G43560	FKBP-like peptidyl-prolyl cis-trans isomerase family protein	1.47	1.68	1.71	1.52
cluster1	EC	qEC_A02_110.3	mk1293_A02	mk1512_A02	23817680	40364786	16.55	Gh_A02G0922	A02	35177977	35178504	AT2G43540	0	1.09	0.75	0.85	0.76
cluster1	EC	qEC_A02_110.3	mk1293_A02	mk1512_A02	23817680	40364786	16.55	Gh_A02G0923	A02	35192242	35193578	AT5G02860	Pentatricopeptide repeat (PPR) superfamily protein	0.24	-0.51	0.12	0.18
cluster1	EC	qEC_A02_110.3	mk1293_A02	mk1512_A02	23817680	40364786	16.55	Gh_A02G0924	A02	35194957	35200048	AT2G30710	Ypt/Rab-GAP domain of gyp1p superfamily protein	-0.05	-0.06	-0.02	0.05
cluster1	EC	qEC_A02_110.3	mk1293_A02	mk1512_A02	23817680	40364786	16.55	Gh_A02G0925	A02	35249348	35255298	AT2G43500	Plant regulator RWP-RK family protein	0.85	0.75	0.73	0.81
cluster1	EC	qEC_A02_110.3	mk1293_A02	mk1512_A02	23817680	40364786	16.55	Gh_A02G0926	A02	35276085	35285995	AT2G43490	Ypt/Rab-GAP domain of gyp1p superfamily protein	0	-0.11	-0.4	-0.35
cluster1	EC	qEC_A02_110.3	mk1293_A02	mk1512_A02	23817680	40364786	16.55	Gh_A02G0927	A02	35288344	35290345	AT5G24070	Peroxidase superfamily protein	0	-0.68	-0.42	-1
cluster1	EC	qEC_A02_110.3	mk1293_A02	mk1512_A02	23817680	40364786	16.55	Gh_A02G0928	A02	35505678	35511530	AT2G43465	RNA-binding ASCH domain protein	-0.7	-1.05	-0.57	-0.6
cluster1	EC	qEC_A02_110.3	mk1293_A02	mk1512_A02	23817680	40364786	16.55	Gh_A02G0929	A02	35570410	35571845	AT2G43460	Ribosomal L38e protein family	1.61	0	1.47	1.3
cluster1	EC	qEC_A02_110.3	mk1293_A02	mk1512_A02	23817680	40364786	16.55	Gh_A02G0930	A02	35599800	35600651	AT3G59520	RHOMBOID-like protein 13	0.32	0.18	0.08	0.27
cluster1	EC	qEC_A02_110.3	mk1293_A02	mk1512_A02	23817680	40364786	16.55	Gh_A02G0931	A02	36012181	36014505	AT3G59470	Far-red impaired responsive (FAR1) family protein	0.64	0.51	0.48	0.69
cluster1	EC	qEC_A02_110.3	mk1293_A02	mk1512_A02	23817680	40364786	16.55	Gh_A02G0932	A02	36249502	36253683	AT1G16860	Ubiquitin-specific protease family C19-related protein	1.12	0.66	0.94	0.96
cluster1	EC	qEC_A02_110.3	mk1293_A02	mk1512_A02	23817680	40364786	16.55	Gh_A02G0933	A02	37438906	37444611	AT4G05410	Transducin/WD40 repeat-like superfamily protein	0.6	0.2	0.19	0.62
cluster1	EC	qEC_A02_110.3	mk1293_A02	mk1512_A02	23817680	40364786	16.55	Gh_A02G0934	A02	38131247	38133760	AT1G33240	GT-2-like 1	1.25	1.06	1.08	1.1
cluster1	EC	qEC_A02_110.3	mk1293_A02	mk1512_A02	23817680	40364786	16.55	Gh_A02G0935	A02	38235456	38242709	AT4G10430	TMPIT-like protein	0.26	0.32	0.32	0.01
cluster1	EC	qEC_A02_110.3	mk1293_A02	mk1512_A02	23817680	40364786	16.55	Gh_A02G0936	A02	38243783	38246225	AT4G10440	S-adenosyl-L-methionine-dependent methyltransferases superfamily protein	0.75	0.21	0.31	0.19
cluster1	EC	qEC_A02_110.3	mk1293_A02	mk1512_A02	23817680	40364786	16.55	Gh_A02G0937	A02	38575953	38577113	AT1G33120	Ribosomal protein L6 family	1.49	1.14	1.36	1.2
cluster1	EC	qEC_A02_110.3	mk1293_A02	mk1512_A02	23817680	40364786	16.55	Gh_A02G0938	A02	38581675	38589546	AT1G10390	Nucleoporin autopeptidase	0.97	0.8	0.84	0.79
cluster1	EC	qEC_A02_110.3	mk1293_A02	mk1512_A02	23817680	40364786	16.55	Gh_A02G0939	A02	38650439	38650912	AT1G63310	0	0.59	0.35	0.79	0.14
cluster1	EC	qEC_A02_110.3	mk1293_A02	mk1512_A02	23817680	40364786	16.55	Gh_A02G0940	A02	38803225	38805744	AT2G45530	RING/U-box superfamily protein	0.62	0.41	0.49	0.59
cluster1	EC	qEC_A02_110.3	mk1293_A02	mk1512_A02	23817680	40364786	16.55	Gh_A02G0941	A02	38809428	38812119	AT1G33060	NAC 014	0.63	0.48	0.5	0.53
cluster1	EC	qEC_A02_110.3	mk1293_A02	mk1512_A02	23817680	40364786	16.55	Gh_A02G0942	A02	38813777	38813950	AT1G33055	0	0	0	0	0
cluster1	EC	qEC_A02_110.3	mk1293_A02	mk1512_A02	23817680	40364786	16.55	Gh_A02G0943	A02	38975743	38976036	AT2G18196	Heavy metal transport/detoxification superfamily protein	0	0	0	0
cluster1	EC	qEC_A02_110.3	mk1293_A02	mk1512_A02	23817680	40364786	16.55	Gh_A02G0944	A02	39016098	39017294	AT2G46870	AP2/B3-like transcriptional factor family protein	1.2	0.83	0.87	0.82
cluster1	EC	qEC_A02_110.3	mk1293_A02	mk1512_A02	23817680	40364786	16.55	Gh_A02G0945	A02	39112983	39114065	AT3G44326	F-box family protein	0	-1.3	-0.42	0.34
cluster1	EC	qEC_A02_110.3	mk1293_A02	mk1512_A02	23817680	40364786	16.55	Gh_A02G0946	A02	39151656	39152921	AT3G58810	metal tolerance protein A2	0.49	0.18	-0.11	0.44
cluster1	EC	qEC_A02_110.3	mk1293_A02	mk1512_A02	23817680	40364786	16.55	Gh_A02G0947	A02	39400348	39403430	AT4G10550	Subtilase family protein	0.75	0.21	0.26	0.14
cluster1	EC	qEC_A02_110.3	mk1293_A02	mk1512_A02	23817680	40364786	16.55	Gh_A02G0948	A02	39408701	39410949	AT3G49290	ABL interactor-like protein 2	-0.72	0	-0.2	-0.8
cluster1	EC	qEC_A02_110.3	mk1293_A02	mk1512_A02	23817680	40364786	16.55	Gh_A02G0949	A02	39455243	39459094	AT4G24020	NIN like protein 7	0.54	0.78	0.58	0.33
cluster1	EC	qEC_A02_110.3	mk1293_A02	mk1512_A02	23817680	40364786	16.55	Gh_A02G0950	A02	39459757	39462756	AT4G10850	Nodulin MtN3 family protein	-1.05	0	0	0
cluster1	EC	qEC_A02_110.3	mk1293_A02	mk1512_A02	23817680	40364786	16.55	Gh_A02G0951	A02	39564783	39568727	AT5G42020	Heat shock protein 70 (Hsp 70) family protein	1.9	1.43	1.09	1.3
cluster1	EC	qEC_A02_110.3	mk1293_A02	mk1512_A02	23817680	40364786	16.55	Gh_A02G0952	A02	39569019	39570986	AT1G60420	DC1 domain-containing protein	0.7	0.82	0.84	0.68
cluster1	EC	qEC_A02_110.3	mk1293_A02	mk1512_A02	23817680	40364786	16.55	Gh_A02G0953	A02	39571776	39574540	0	0	0.26	-0.31	-0.01	-0.05
cluster1	EC	qEC_A02_110.3	mk1293_A02	mk1512_A02	23817680	40364786	16.55	Gh_A02G0954	A02	39908443	39911489	0	0	0.36	-0.8	0	-0.14
cluster1	EC	qEC_A02_110.3	mk1293_A02	mk1512_A02	23817680	40364786	16.55	Gh_A02G0955	A02	40054936	40057712	AT4G24040	trehalase 1	1.18	0.72	0.4	1.29
cluster1	EC	qEC_A02_110.3	mk1293_A02	mk1512_A02	23817680	40364786	16.55	Gh_A02G0956	A02	40194327	40197265	AT1G64610	Transducin/WD40 repeat-like superfamily protein	0.64	0.5	0.48	0.87
cluster2	FW	qFW_A06_150.1	mk4886_A06	mk4999_A06	92310429	97063193	4.75	Gh_A06G1277	A06	92317707	92318839	AT1G11545	xyloglucan endotransglucosylase/hydrolase 8	0	-0.41	0	-0.92
cluster2	FW	qFW_A06_150.1	mk4886_A06	mk4999_A06	92310429	97063193	4.75	Gh_A06G1278	A06	92320261	92321301	AT1G61790	Oligosaccharyltransferase complex/magnesium transporter family protein	1.51	1.17	1.11	1.49
cluster2	FW	qFW_A06_150.1	mk4886_A06	mk4999_A06	92310429	97063193	4.75	Gh_A06G1279	A06	92367030	92368762	AT1G11580	methylesterase PCR A	-0.72	0	0	0
cluster2	FW	qFW_A06_150.1	mk4886_A06	mk4999_A06	92310429	97063193	4.75	Gh_A06G1280	A06	92377318	92377767	AT2G33460	ROP-interactive CRIB motif-containing protein 1	0	0	0	0
cluster2	FW	qFW_A06_150.1	mk4886_A06	mk4999_A06	92310429	97063193	4.75	Gh_A06G1281	A06	92389731	92391801	AT3G20580	COBRA-like protein 10 precursor	-0.52	-1.05	-1.52	-0.77
cluster2	FW	qFW_A06_150.1	mk4886_A06	mk4999_A06	92310429	97063193	4.75	Gh_A06G1282	A06	92546129	92546710	AT2G07725	Ribosomal L5P family protein	-0.08	-0.3	-0.22	-0.04
cluster2	FW	qFW_A06_150.1	mk4886_A06	mk4999_A06	92310429	97063193	4.75	Gh_A06G1283	A06	92578328	92581427	AT4G21750	Homeobox-leucine zipper family protein / lipid-binding START domain-containing protein	0.24	0.03	0.03	0.08
cluster2	FW	qFW_A06_150.1	mk4886_A06	mk4999_A06	92310429	97063193	4.75	Gh_A06G1284	A06	92639301	92640188	AT1G08220	0	0.42	0.28	0.14	0.3
cluster2	FW	qFW_A06_150.1	mk4886_A06	mk4999_A06	92310429	97063193	4.75	Gh_A06G1285	A06	92666971	92668541	AT5G28237	Pyridoxal-5\'-phosphate-dependent enzyme family protein	-1.1	-0.82	-0.77	-0.48
cluster2	FW	qFW_A06_150.1	mk4886_A06	mk4999_A06	92310429	97063193	4.75	Gh_A06G1286	A06	92812641	92817161	AT4G04885	PCF11P-similar protein 4	0.68	0.5	0.6	0.58
cluster2	FW	qFW_A06_150.1	mk4886_A06	mk4999_A06	92310429	97063193	4.75	Gh_A06G1287	A06	92932683	92934355	AT1G61800	glucose-6-phosphate/phosphate translocator 2	0.47	0.19	0.51	0.42
cluster2	FW	qFW_A06_150.1	mk4886_A06	mk4999_A06	92310429	97063193	4.75	Gh_A06G1288	A06	93103831	93179960	AT1G61820	beta glucosidase 46	-1.52	-1.52	0	-1.52
cluster2	FW	qFW_A06_150.1	mk4886_A06	mk4999_A06	92310429	97063193	4.75	Gh_A06G1289	A06	93190756	93191457	AT5G52580	RabGAP/TBC domain-containing protein	1.54	0	1.75	1.39
cluster2	FW	qFW_A06_150.1	mk4886_A06	mk4999_A06	92310429	97063193	4.75	Gh_A06G1290	A06	93194486	93196003	AT1G11600	cytochrome P450, family 77, subfamily B, polypeptide 1	0.9	0.97	0.96	0.3
cluster2	FW	qFW_A06_150.1	mk4886_A06	mk4999_A06	92310429	97063193	4.75	Gh_A06G1291	A06	93206018	93211466	AT4G04880	adenosine/AMP deaminase family protein	0.59	-0.16	0.02	0.31
cluster2	FW	qFW_A06_150.1	mk4886_A06	mk4999_A06	92310429	97063193	4.75	Gh_A06G1292	A06	93212605	93220005	AT1G61850	phospholipases;galactolipases	0.9	0.56	0.44	0.55
cluster2	FW	qFW_A06_150.1	mk4886_A06	mk4999_A06	92310429	97063193	4.75	Gh_A06G1293	A06	93229853	93230191	AT4G21780	0	0	0.08	-0.11	-0.54
cluster2	FW	qFW_A06_150.1	mk4886_A06	mk4999_A06	92310429	97063193	4.75	Gh_A06G1294	A06	93230736	93232552	AT3G20530	Protein kinase superfamily protein	0	-0.89	0	0
cluster2	FW	qFW_A06_150.1	mk4886_A06	mk4999_A06	92310429	97063193	4.75	Gh_A06G1295	A06	93252360	93254495	AT4G04870	cardiolipin synthase	0.88	0.4	0.43	0.73
cluster2	FW	qFW_A06_150.1	mk4886_A06	mk4999_A06	92310429	97063193	4.75	Gh_A06G1296	A06	93258953	93261107	AT4G04860	DERLIN-2.2	1.4	1.24	1.23	1.31
cluster2	FW	qFW_A06_150.1	mk4886_A06	mk4999_A06	92310429	97063193	4.75	Gh_A06G1297	A06	93267973	93274972	AT4G21820	binding;calmodulin binding	-0.39	-0.55	-0.89	-0.8
cluster2	FW	qFW_A06_150.1	mk4886_A06	mk4999_A06	92310429	97063193	4.75	Gh_A06G1298	A06	93275320	93276775	AT4G04780	mediator 21	0.78	0.52	0.93	0.64
cluster2	FW	qFW_A06_150.1	mk4886_A06	mk4999_A06	92310429	97063193	4.75	Gh_A06G1299	A06	93277384	93279157	AT5G52890	AT hook motif-containing protein	0.53	0	0.18	0.26
cluster2	FW	qFW_A06_150.1	mk4886_A06	mk4999_A06	92310429	97063193	4.75	Gh_A06G1300	A06	93281818	93282150	AT1G11655	0	0	0	0	0
cluster2	FW	qFW_A06_150.1	mk4886_A06	mk4999_A06	92310429	97063193	4.75	Gh_A06G1301	A06	93284919	93287715	AT1G61900	0	0.98	1.01	0.91	0.9
cluster2	FW	qFW_A06_150.1	mk4886_A06	mk4999_A06	92310429	97063193	4.75	Gh_A06G1302	A06	93300360	93301949	AT1G62590	pentatricopeptide (PPR) repeat-containing protein	0.41	0.24	-0.1	0.06
cluster2	FW	qFW_A06_150.1	mk4886_A06	mk4999_A06	92310429	97063193	4.75	Gh_A06G1303	A06	93303154	93304284	AT4G04640	ATPase, F1 complex, gamma subunit protein	2.63	2.84	2.77	2.56
cluster2	FW	qFW_A06_150.1	mk4886_A06	mk4999_A06	92310429	97063193	4.75	Gh_A06G1304	A06	93321363	93322011	0	0	0	0	0	0
cluster2	FW	qFW_A06_150.1	mk4886_A06	mk4999_A06	92310429	97063193	4.75	Gh_A06G1305	A06	93364955	93367244	AT1G62050	Ankyrin repeat family protein	-0.09	-0.29	-0.15	-0.1
cluster2	FW	qFW_A06_150.1	mk4886_A06	mk4999_A06	92310429	97063193	4.75	Gh_A06G1306	A06	93466633	93470473	AT1G11790	arogenate dehydratase 1	0.7	-0.46	-0.11	0.08
cluster2	FW	qFW_A06_150.1	mk4886_A06	mk4999_A06	92310429	97063193	4.75	Gh_A06G1307	A06	93473608	93475673	AT1G11840	glyoxalase I homolog	2.14	1.87	2.04	2.23
cluster2	FW	qFW_A06_150.1	mk4886_A06	mk4999_A06	92310429	97063193	4.75	Gh_A06G1308	A06	93492842	93494759	AT4G04610	APS reductase 1	1.83	2.43	2.05	1.59
cluster2	FW	qFW_A06_150.1	mk4886_A06	mk4999_A06	92310429	97063193	4.75	Gh_A06G1309	A06	93569175	93572711	AT4G22010	SKU5 similar 4	1.29	0.2	0.25	-0.49
cluster2	FW	qFW_A06_150.1	mk4886_A06	mk4999_A06	92310429	97063193	4.75	Gh_A06G1310	A06	93574292	93575718	AT2G02060	Homeodomain-like superfamily protein	0	0	0	0
cluster2	FW	qFW_A06_150.1	mk4886_A06	mk4999_A06	92310429	97063193	4.75	Gh_A06G1311	A06	93600306	93602397	0	0	0	0	0	0
cluster2	FW	qFW_A06_150.1	mk4886_A06	mk4999_A06	92310429	97063193	4.75	Gh_A06G1312	A06	93602846	93604746	AT1G62250	0	0.69	1.14	1.3	1.48
cluster2	FW	qFW_A06_150.1	mk4886_A06	mk4999_A06	92310429	97063193	4.75	Gh_A06G1313	A06	93605874	93607458	AT1G11860	Glycine cleavage T-protein family	2.23	2.48	2.37	2.06
cluster2	FW	qFW_A06_150.1	mk4886_A06	mk4999_A06	92310429	97063193	4.75	Gh_A06G1314	A06	93609091	93613414	AT4G26910	Dihydrolipoamide succinyltransferase	1.1	0.67	0.84	0.93
cluster2	FW	qFW_A06_150.1	mk4886_A06	mk4999_A06	92310429	97063193	4.75	Gh_A06G1315	A06	93672895	93676074	AT5G64840	general control non-repressible 5	1.03	1.11	0.91	0.87
cluster2	FW	qFW_A06_150.1	mk4886_A06	mk4999_A06	92310429	97063193	4.75	Gh_A06G1316	A06	93707616	93708962	AT4G04480	0	0	0	0	0
cluster2	FW	qFW_A06_150.1	mk4886_A06	mk4999_A06	92310429	97063193	4.75	Gh_A06G1317	A06	93730699	93731235	0	0	0	0	0	0
cluster2	FW	qFW_A06_150.1	mk4886_A06	mk4999_A06	92310429	97063193	4.75	Gh_A06G1318	A06	93732657	93737925	AT4G04480	0	-1.05	0	0	0
cluster2	FW	qFW_A06_150.1	mk4886_A06	mk4999_A06	92310429	97063193	4.75	Gh_A06G1319	A06	93746765	93747951	AT5G42570	B-cell receptor-associated 31-like	-0.68	-0.44	-0.54	-0.96
cluster2	FW	qFW_A06_150.1	mk4886_A06	mk4999_A06	92310429	97063193	4.75	Gh_A06G1320	A06	93748712	93749987	AT1G62280	SLAC1 homologue 1	0	-1.05	0	0
cluster2	FW	qFW_A06_150.1	mk4886_A06	mk4999_A06	92310429	97063193	4.75	Gh_A06G1321	A06	94165664	94169009	AT1G11910	aspartic proteinase A1	1.23	1.22	1.18	1.12
cluster2	FW	qFW_A06_150.1	mk4886_A06	mk4999_A06	92310429	97063193	4.75	Gh_A06G1322	A06	94216539	94218932	AT1G62300	WRKY family transcription factor	0.05	-0.12	-0.04	-0.16
cluster2	FW	qFW_A06_150.1	mk4886_A06	mk4999_A06	92310429	97063193	4.75	Gh_A06G1323	A06	94223515	94224667	AT1G11915	0	0	0	0	0
cluster2	FW	qFW_A06_150.1	mk4886_A06	mk4999_A06	92310429	97063193	4.75	Gh_A06G1324	A06	94224865	94226196	AT4G22080	root hair specific 14	-1.3	-1.05	-1.3	-1.1
cluster2	FW	qFW_A06_150.1	mk4886_A06	mk4999_A06	92310429	97063193	4.75	Gh_A06G1325	A06	94226966	94229360	AT1G11930	Predicted pyridoxal phosphate-dependent enzyme, YBL036C type	1.32	1.12	1.15	1.12
cluster2	FW	qFW_A06_150.1	mk4886_A06	mk4999_A06	92310429	97063193	4.75	Gh_A06G1326	A06	94230462	94232708	AT3G09040	Pentatricopeptide repeat (PPR) superfamily protein	0.33	-1	-0.3	-0.07
cluster2	FW	qFW_A06_150.1	mk4886_A06	mk4999_A06	92310429	97063193	4.75	Gh_A06G1327	A06	94233297	94235993	AT1G11940	Core-2/I-branching beta-1,6-N-acetylglucosaminyltransferase family protein	1.07	0.72	0.69	0.93
cluster2	FW	qFW_A06_150.1	mk4886_A06	mk4999_A06	92310429	97063193	4.75	Gh_A06G1328	A06	94236910	94243390	AT4G04350	tRNA synthetase class I (I, L, M and V) family protein	1.3	1.42	1.31	1.23
cluster2	FW	qFW_A06_150.1	mk4886_A06	mk4999_A06	92310429	97063193	4.75	Gh_A06G1329	A06	94262036	94263256	AT4G04330	Chaperonin-like RbcX protein	0.33	-0.23	0	0.23
cluster2	FW	qFW_A06_150.1	mk4886_A06	mk4999_A06	92310429	97063193	4.75	Gh_A06G1330	A06	94290219	94294751	AT4G22130	STRUBBELIG-receptor family 8	0.66	0.41	0.4	0.46
cluster2	FW	qFW_A06_150.1	mk4886_A06	mk4999_A06	92310429	97063193	4.75	Gh_A06G1331	A06	94295071	94298223	AT1G62340	PA-domain containing subtilase family protein	-0.72	-1.15	-0.96	-1
cluster2	FW	qFW_A06_150.1	mk4886_A06	mk4999_A06	92310429	97063193	4.75	Gh_A06G1332	A06	94299248	94300854	AT4G22140	PHD finger family protein / bromo-adjacent homology (BAH) domain-containing protein	-0.68	-0.42	-0.64	-0.46
cluster2	FW	qFW_A06_150.1	mk4886_A06	mk4999_A06	92310429	97063193	4.75	Gh_A06G1333	A06	94303232	94303986	AT2G20060	Ribosomal protein L4/L1 family	0	0	0	0
cluster2	FW	qFW_A06_150.1	mk4886_A06	mk4999_A06	92310429	97063193	4.75	Gh_A06G1334	A06	94354787	94358301	AT1G62360	KNOX/ELK homeobox transcription factor	0	0	0	0
cluster2	FW	qFW_A06_150.1	mk4886_A06	mk4999_A06	92310429	97063193	4.75	Gh_A06G1335	A06	94541336	94542040	AT4G22160	0	1.01	0.58	0.8	0.85
cluster2	FW	qFW_A06_150.1	mk4886_A06	mk4999_A06	92310429	97063193	4.75	Gh_A06G1336	A06	94542209	94550235	AT4G04180	P-loop containing nucleoside triphosphate hydrolases superfamily protein	0.58	-0.09	0.11	0.15
cluster2	FW	qFW_A06_150.1	mk4886_A06	mk4999_A06	92310429	97063193	4.75	Gh_A06G1337	A06	94563412	94564215	AT4G22190	0	0.81	0.82	0.74	0.61
cluster2	FW	qFW_A06_150.1	mk4886_A06	mk4999_A06	92310429	97063193	4.75	Gh_A06G1338	A06	94604259	94608663	AT1G12000	Phosphofructokinase family protein	1.7	1.28	1.32	1.47
cluster2	FW	qFW_A06_150.1	mk4886_A06	mk4999_A06	92310429	97063193	4.75	Gh_A06G1339	A06	94739431	94740801	AT4G21300	Tetratricopeptide repeat (TPR)-like superfamily protein	-1.1	0	-1.4	-0.89
cluster2	FW	qFW_A06_150.1	mk4886_A06	mk4999_A06	92310429	97063193	4.75	Gh_A06G1340	A06	94743124	94743672	AT4G03965	RING/U-box superfamily protein	-0.2	0	-0.38	0
cluster2	FW	qFW_A06_150.1	mk4886_A06	mk4999_A06	92310429	97063193	4.75	Gh_A06G1341	A06	94758741	94759879	AT1G05010	ethylene-forming enzyme	-0.42	-0.34	-0.57	0
cluster2	FW	qFW_A06_150.1	mk4886_A06	mk4999_A06	92310429	97063193	4.75	Gh_A06G1342	A06	94768220	94769906	AT4G03960	Phosphotyrosine protein phosphatases superfamily protein	0	0	0	-0.13
cluster2	FW	qFW_A06_150.1	mk4886_A06	mk4999_A06	92310429	97063193	4.75	Gh_A06G1343	A06	94842452	94844401	AT3G25070	RPM1 interacting protein 4	-0.19	-0.72	-0.46	-0.46
cluster2	FW	qFW_A06_150.1	mk4886_A06	mk4999_A06	92310429	97063193	4.75	Gh_A06G1344	A06	94846883	94849492	AT4G22290	Ubiquitin-specific protease family C19-related protein	0.62	1.15	1.11	0.84
cluster2	FW	qFW_A06_150.1	mk4886_A06	mk4999_A06	92310429	97063193	4.75	Gh_A06G1345	A06	94885986	94886496	0	0	0	0	0	0
cluster2	FW	qFW_A06_150.1	mk4886_A06	mk4999_A06	92310429	97063193	4.75	Gh_A06G1346	A06	94888560	94890823	AT1G62400	Protein kinase superfamily protein	0.45	0.5	0.58	0.47
cluster2	FW	qFW_A06_150.1	mk4886_A06	mk4999_A06	92310429	97063193	4.75	Gh_A06G1347	A06	94909391	94910014	AT1G62422	0	0.79	0.97	0.69	0.9
cluster2	FW	qFW_A06_150.1	mk4886_A06	mk4999_A06	92310429	97063193	4.75	Gh_A06G1348	A06	94914902	94915570	AT3G01435	Expressed protein	1.57	1.23	1.16	1.2
cluster2	FW	qFW_A06_150.1	mk4886_A06	mk4999_A06	92310429	97063193	4.75	Gh_A06G1349	A06	94915862	94921724	AT1G31220	Formyl transferase	0.51	-0.11	-0.06	-0.15
cluster2	FW	qFW_A06_150.1	mk4886_A06	mk4999_A06	92310429	97063193	4.75	Gh_A06G1350	A06	94926828	94927316	0	0	0	-0.15	0	0
cluster2	FW	qFW_A06_150.1	mk4886_A06	mk4999_A06	92310429	97063193	4.75	Gh_A06G1351	A06	95003842	95004633	AT1G45063	copper ion binding;electron carriers	1.29	1.34	1.48	0.84
cluster2	FW	qFW_A06_150.1	mk4886_A06	mk4999_A06	92310429	97063193	4.75	Gh_A06G1352	A06	95005493	95009340	AT4G12610	transcription activators;DNA binding;RNA polymerase II transcription factors;catalytics;transcription initiation factors	1.32	1.08	1.04	1.25
cluster2	FW	qFW_A06_150.1	mk4886_A06	mk4999_A06	92310429	97063193	4.75	Gh_A06G1353	A06	95011862	95014533	AT4G28320	Glycosyl hydrolase superfamily protein	0.29	0.49	0.24	0.34
cluster2	FW	qFW_A06_150.1	mk4886_A06	mk4999_A06	92310429	97063193	4.75	Gh_A06G1354	A06	95015132	95016175	AT3G51970	acyl-CoA sterol acyl transferase 1	0.16	-0.14	-0.07	0.09
cluster2	FW	qFW_A06_150.1	mk4886_A06	mk4999_A06	92310429	97063193	4.75	Gh_A06G1355	A06	95016749	95019472	AT4G22350	Ubiquitin C-terminal hydrolases superfamily protein	0.74	0.56	0.42	0.6
cluster2	FW	qFW_A06_150.1	mk4886_A06	mk4999_A06	92310429	97063193	4.75	Gh_A06G1356	A06	95037288	95038176	0	0	1.99	2.15	1.82	1.58
cluster2	FW	qFW_A06_150.1	mk4886_A06	mk4999_A06	92310429	97063193	4.75	Gh_A06G1357	A06	95039259	95042363	AT4G12570	ubiquitin protein ligase 5	1.08	0.68	0.65	0.8
cluster2	FW	qFW_A06_150.1	mk4886_A06	mk4999_A06	92310429	97063193	4.75	Gh_A06G1358	A06	95074218	95075730	AT5G47530	Auxin-responsive family protein	0	-0.59	0	-1.1
cluster2	FW	qFW_A06_150.1	mk4886_A06	mk4999_A06	92310429	97063193	4.75	Gh_A06G1359	A06	95181538	95182092	AT1G10000	Ribonuclease H-like superfamily protein	0	0	0	0
cluster2	FW	qFW_A06_150.1	mk4886_A06	mk4999_A06	92310429	97063193	4.75	Gh_A06G1360	A06	95201146	95202803	AT4G16490	ARM repeat superfamily protein	0.94	1.05	1.22	1.2
cluster2	FW	qFW_A06_150.1	mk4886_A06	mk4999_A06	92310429	97063193	4.75	Gh_A06G1361	A06	95280640	95281586	AT5G47520	RAB GTPase homolog A5A	0.88	0.8	0.8	0.82
cluster2	FW	qFW_A06_150.1	mk4886_A06	mk4999_A06	92310429	97063193	4.75	Gh_A06G1362	A06	95282483	95285435	AT1G16880	uridylyltransferase-related	1.44	1.54	1.4	0.96
cluster2	FW	qFW_A06_150.1	mk4886_A06	mk4999_A06	92310429	97063193	4.75	Gh_A06G1363	A06	95287197	95289516	AT3G07810	RNA-binding (RRM/RBD/RNP motifs) family protein	1.11	1.13	1.03	0.88
cluster2	FW	qFW_A06_150.1	mk4886_A06	mk4999_A06	92310429	97063193	4.75	Gh_A06G1364	A06	95315756	95316712	AT3G09040	Pentatricopeptide repeat (PPR) superfamily protein	-0.06	0	-1.15	-1.3
cluster2	FW	qFW_A06_150.1	mk4886_A06	mk4999_A06	92310429	97063193	4.75	Gh_A06G1365	A06	95350390	95350845	0	0	0	0	0	0
cluster2	FW	qFW_A06_150.1	mk4886_A06	mk4999_A06	92310429	97063193	4.75	Gh_A06G1366	A06	95365094	95365630	AT5G35740	Carbohydrate-binding X8 domain superfamily protein	-0.03	0	-0.01	0
cluster2	FW	qFW_A06_150.1	mk4886_A06	mk4999_A06	92310429	97063193	4.75	Gh_A06G1367	A06	95371872	95373602	AT2G35760	Uncharacterised protein family (UPF0497)	1.38	1.46	1.46	1.39
cluster2	FW	qFW_A06_150.1	mk4886_A06	mk4999_A06	92310429	97063193	4.75	Gh_A06G1368	A06	95374107	95374506	AT1G27330	Ribosome associated membrane protein RAMP4	0	0	0.97	0
cluster2	FW	qFW_A06_150.1	mk4886_A06	mk4999_A06	92310429	97063193	4.75	Gh_A06G1369	A06	95374787	95376296	AT4G17240	0	0.24	-0.09	-0.23	-0.48
cluster2	FW	qFW_A06_150.1	mk4886_A06	mk4999_A06	92310429	97063193	4.75	Gh_A06G1370	A06	95393502	95394086	AT4G16410	0	1.99	1.86	1.91	1.39
cluster2	FW	qFW_A06_150.1	mk4886_A06	mk4999_A06	92310429	97063193	4.75	Gh_A06G1371	A06	95395149	95396206	AT1G32583	0	-0.48	-0.24	0	0
cluster2	FW	qFW_A06_150.1	mk4886_A06	mk4999_A06	92310429	97063193	4.75	Gh_A06G1372	A06	95415560	95416093	AT1G10000	Ribonuclease H-like superfamily protein	0	0	0	-0.57
cluster2	FW	qFW_A06_150.1	mk4886_A06	mk4999_A06	92310429	97063193	4.75	Gh_A06G1373	A06	95442844	95443200	AT3G09950	0	0	0	0	0
cluster2	FW	qFW_A06_150.1	mk4886_A06	mk4999_A06	92310429	97063193	4.75	Gh_A06G1374	A06	95443915	95444640	AT3G13130	0	0	0	0	0
cluster2	FW	qFW_A06_150.1	mk4886_A06	mk4999_A06	92310429	97063193	4.75	Gh_A06G1375	A06	95509099	95510253	AT5G55630	Outward rectifying potassium channel protein	0	0	-0.6	0
cluster2	FW	qFW_A06_150.1	mk4886_A06	mk4999_A06	92310429	97063193	4.75	Gh_A06G1376	A06	95510705	95511007	AT4G16400	0	0.54	0.82	0.99	0.82
cluster2	FW	qFW_A06_150.1	mk4886_A06	mk4999_A06	92310429	97063193	4.75	Gh_A06G1377	A06	95515290	95517920	AT4G17220	microtubule-associated proteins 70-5	0.16	0.29	-0.27	-0.11
cluster2	FW	qFW_A06_150.1	mk4886_A06	mk4999_A06	92310429	97063193	4.75	Gh_A06G1378	A06	95539852	95541094	AT4G16380	Heavy metal transport/detoxification superfamily protein	1.39	1.7	1.55	1.36
cluster2	FW	qFW_A06_150.1	mk4886_A06	mk4999_A06	92310429	97063193	4.75	Gh_A06G1379	A06	95581503	95581970	0	0	0	0	0	0
cluster2	FW	qFW_A06_150.1	mk4886_A06	mk4999_A06	92310429	97063193	4.75	Gh_A06G1380	A06	95662502	95666834	AT4G16370	oligopeptide transporter	1.4	1.28	1.18	1.15
cluster2	FW	qFW_A06_150.1	mk4886_A06	mk4999_A06	92310429	97063193	4.75	Gh_A06G1381	A06	95667536	95669059	AT5G47650	nudix hydrolase homolog 2	0	0	0	0
cluster2	FW	qFW_A06_150.1	mk4886_A06	mk4999_A06	92310429	97063193	4.75	Gh_A06G1382	A06	95670673	95674433	AT5G47730	Sec14p-like phosphatidylinositol transfer family protein	0.29	0.03	-0.1	0
cluster2	FW	qFW_A06_150.1	mk4886_A06	mk4999_A06	92310429	97063193	4.75	Gh_A06G1383	A06	95681954	95686776	AT1G03370	C2 calcium/lipid-binding and GRAM domain containing protein	0.74	0.67	0.58	0.81
cluster2	FW	qFW_A06_150.1	mk4886_A06	mk4999_A06	92310429	97063193	4.75	Gh_A06G1384	A06	95712994	95715501	AT4G15950	RNA polymerase II, Rpb4, core protein	0.36	0.41	0.33	0.18
cluster2	FW	qFW_A06_150.1	mk4886_A06	mk4999_A06	92310429	97063193	4.75	Gh_A06G1385	A06	95717993	95722006	AT5G47780	galacturonosyltransferase 4	1.29	1.39	1.28	1.12
cluster2	FW	qFW_A06_150.1	mk4886_A06	mk4999_A06	92310429	97063193	4.75	Gh_A06G1386	A06	95722500	95725552	AT1G05160	cytochrome P450, family 88, subfamily A, polypeptide 3	-0.32	-0.82	-1.05	-1
cluster2	FW	qFW_A06_150.1	mk4886_A06	mk4999_A06	92310429	97063193	4.75	Gh_A06G1387	A06	95746998	95747378	AT1G04625	Polynucleotidyl transferase, ribonuclease H-like superfamily protein	-0.11	0.1	-0.1	0
cluster2	FW	qFW_A06_150.1	mk4886_A06	mk4999_A06	92310429	97063193	4.75	Gh_A06G1388	A06	95751555	95756259	AT1G32450	nitrate transporter 1.5	0.13	0.43	0.42	0.54
cluster2	FW	qFW_A06_150.1	mk4886_A06	mk4999_A06	92310429	97063193	4.75	Gh_A06G1389	A06	95891834	95897177	AT1G02205	Fatty acid hydroxylase superfamily	0.91	0.77	1	0.79
cluster2	FW	qFW_A06_150.1	mk4886_A06	mk4999_A06	92310429	97063193	4.75	Gh_A06G1390	A06	95996771	96001553	AT1G02205	Fatty acid hydroxylase superfamily	1.97	2.02	1.56	1.49
cluster2	FW	qFW_A06_150.1	mk4886_A06	mk4999_A06	92310429	97063193	4.75	Gh_A06G1391	A06	96020382	96025761	AT1G02205	Fatty acid hydroxylase superfamily	0.05	-0.08	-0.54	-0.62
cluster2	FW	qFW_A06_150.1	mk4886_A06	mk4999_A06	92310429	97063193	4.75	Gh_A06G1392	A06	96039568	96040017	AT1G29950	basic helix-loop-helix (bHLH) DNA-binding superfamily protein	0	0	-1.05	0
cluster2	FW	qFW_A06_150.1	mk4886_A06	mk4999_A06	92310429	97063193	4.75	Gh_A06G1393	A06	96117771	96120676	AT3G51950	Zinc finger (CCCH-type) family protein / RNA recognition motif (RRM)-containing protein	1.81	1.35	1.45	1.41
cluster2	FW	qFW_A06_150.1	mk4886_A06	mk4999_A06	92310429	97063193	4.75	Gh_A06G1394	A06	96129785	96132536	AT2G41540	6-phosphogluconate dehydrogenase family protein	1.15	0.03	0.42	0.43
cluster2	FW	qFW_A06_150.1	mk4886_A06	mk4999_A06	92310429	97063193	4.75	Gh_A06G1395	A06	96198720	96200266	AT2G31210	basic helix-loop-helix (bHLH) DNA-binding superfamily protein	-1.4	-1.1	-1.3	0
cluster2	FW	qFW_A06_150.1	mk4886_A06	mk4999_A06	92310429	97063193	4.75	Gh_A06G1396	A06	96220925	96222465	AT2G31210	basic helix-loop-helix (bHLH) DNA-binding superfamily protein	0	0	-1.3	0
cluster2	FW	qFW_A06_150.1	mk4886_A06	mk4999_A06	92310429	97063193	4.75	Gh_A06G1397	A06	96224481	96226214	AT5G13460	IQ-domain 11	0.94	0.8	0.63	0.73
cluster2	FW	qFW_A06_150.1	mk4886_A06	mk4999_A06	92310429	97063193	4.75	Gh_A06G1398	A06	96234218	96237142	AT1G11300	protein serine/threonine kinases;protein kinases;ATP binding;sugar binding;kinases;carbohydrate binding	0	-1.4	-1.3	-1.4
cluster2	FW	qFW_A06_150.1	mk4886_A06	mk4999_A06	92310429	97063193	4.75	Gh_A06G1399	A06	96238911	96241067	AT5G55840	Pentatricopeptide repeat (PPR) superfamily protein	0.83	0.54	0.51	0.73
cluster2	FW	qFW_A06_150.1	mk4886_A06	mk4999_A06	92310429	97063193	4.75	Gh_A06G1400	A06	96242380	96245758	AT4G30890	ubiquitin-specific protease 24	0.93	0.72	0.66	0.89
cluster2	FW	qFW_A06_150.1	mk4886_A06	mk4999_A06	92310429	97063193	4.75	Gh_A06G1401	A06	96246369	96248160	AT1G29050	TRICHOME BIREFRINGENCE-LIKE 38	-0.74	-0.29	0	-1
cluster2	FW	qFW_A06_150.1	mk4886_A06	mk4999_A06	92310429	97063193	4.75	Gh_A06G1402	A06	96269937	96272648	AT1G63780	Ribosomal RNA processing Brix domain protein	0.23	-0.11	-0.08	0.12
cluster2	FW	qFW_A06_150.1	mk4886_A06	mk4999_A06	92310429	97063193	4.75	Gh_A06G1403	A06	96297928	96299796	AT3G56200	Transmembrane amino acid transporter family protein	1.75	1.29	1.08	1.02
cluster2	FW	qFW_A06_150.1	mk4886_A06	mk4999_A06	92310429	97063193	4.75	Gh_A06G1404	A06	96304534	96315179	AT3G56200	Transmembrane amino acid transporter family protein	0.75	0.11	0.11	-0.15
cluster2	FW	qFW_A06_150.1	mk4886_A06	mk4999_A06	92310429	97063193	4.75	Gh_A06G1405	A06	96334495	96334922	AT1G11300	protein serine/threonine kinases;protein kinases;ATP binding;sugar binding;kinases;carbohydrate binding	0	0	0	0
cluster2	FW	qFW_A06_150.1	mk4886_A06	mk4999_A06	92310429	97063193	4.75	Gh_A06G1406	A06	96336535	96338226	AT3G10980	PLAC8 family protein	0.58	0.49	0.53	0.87
cluster2	FW	qFW_A06_150.1	mk4886_A06	mk4999_A06	92310429	97063193	4.75	Gh_A06G1407	A06	96356122	96356487	AT3G10985	senescence associated gene 20	1.52	1.1	1.06	1.29
cluster2	FW	qFW_A06_150.1	mk4886_A06	mk4999_A06	92310429	97063193	4.75	Gh_A06G1408	A06	96379224	96379927	AT3G56180	Protein of unknown function (DUF567)	-0.82	0	0	0
cluster2	FW	qFW_A06_150.1	mk4886_A06	mk4999_A06	92310429	97063193	4.75	Gh_A06G1409	A06	96385434	96386632	AT5G05360	0	0.26	-0.85	-0.1	-0.29
cluster2	FW	qFW_A06_150.1	mk4886_A06	mk4999_A06	92310429	97063193	4.75	Gh_A06G1410	A06	96387289	96389214	AT2G40410	Staphylococcal nuclease homologue	0.24	-0.34	0.12	0.25
cluster2	FW	qFW_A06_150.1	mk4886_A06	mk4999_A06	92310429	97063193	4.75	Gh_A06G1411	A06	96392001	96394532	AT5G22900	cation/H+ exchanger 3	0	0	0	0
cluster2	FW	qFW_A06_150.1	mk4886_A06	mk4999_A06	92310429	97063193	4.75	Gh_A06G1412	A06	96447060	96447683	AT5G05390	laccase 12	-0.49	0	0	-0.59
cluster2	FW	qFW_A06_150.1	mk4886_A06	mk4999_A06	92310429	97063193	4.75	Gh_A06G1413	A06	96545202	96608221	AT2G40370	laccase 5	-2	-1.52	-1	0
cluster2	FW	qFW_A06_150.1	mk4886_A06	mk4999_A06	92310429	97063193	4.75	Gh_A06G1414	A06	96619577	96620926	AT3G05390	0	0	0	0	0
cluster2	FW	qFW_A06_150.1	mk4886_A06	mk4999_A06	92310429	97063193	4.75	Gh_A06G1415	A06	96665317	96667521	AT2G40370	laccase 5	-0.66	-0.62	-1.15	-0.82
cluster2	FW	qFW_A06_150.1	mk4886_A06	mk4999_A06	92310429	97063193	4.75	Gh_A06G1416	A06	96668394	96668657	0	0	0	0	0	0
cluster2	FW	qFW_A06_150.1	mk4886_A06	mk4999_A06	92310429	97063193	4.75	Gh_A06G1417	A06	96670598	96675647	AT5G20420	chromatin remodeling 42	0.66	0.37	0.3	0.5
cluster2	FW	qFW_A06_150.1	mk4886_A06	mk4999_A06	92310429	97063193	4.75	Gh_A06G1418	A06	96719815	96720462	AT2G40330	PYR1-like 6	0.14	0	0	-0.42
cluster2	FW	qFW_A06_150.1	mk4886_A06	mk4999_A06	92310429	97063193	4.75	Gh_A06G1419	A06	96726450	96728513	AT2G40320	TRICHOME BIREFRINGENCE-LIKE 33	-1.05	-0.7	-0.77	0
cluster2	FW	qFW_A06_150.1	mk4886_A06	mk4999_A06	92310429	97063193	4.75	Gh_A06G1420	A06	96758355	96761414	AT2G40320	TRICHOME BIREFRINGENCE-LIKE 33	0	0	0	0
cluster2	FW	qFW_A06_150.1	mk4886_A06	mk4999_A06	92310429	97063193	4.75	Gh_A06G1421	A06	96886579	96887221	AT2G30130	Lateral organ boundaries (LOB) domain family protein	0	0	0	0
cluster2	FW	qFW_A06_150.1	mk4886_A06	mk4999_A06	92310429	97063193	4.75	Gh_A06G1422	A06	96895628	96897314	0	0	0	0	0	0
cluster2	FW	qFW_A06_150.1	mk4886_A06	mk4999_A06	92310429	97063193	4.75	Gh_A06G1423	A06	96898527	96903172	AT1G09870	histidine acid phosphatase family protein	0.79	0.38	0.28	0.52
cluster2	FW	qFW_A06_150.1	mk4886_A06	mk4999_A06	92310429	97063193	4.75	Gh_A06G1424	A06	96909741	96913442	AT2G40280	S-adenosyl-L-methionine-dependent methyltransferases superfamily protein	0.57	0.33	0.19	0.39
cluster2	FW	qFW_A06_150.1	mk4886_A06	mk4999_A06	92310429	97063193	4.75	Gh_A06G1425	A06	96915189	96916991	AT5G05480	Peptide-N4-(N-acetyl-beta-glucosaminyl)asparagine amidase A protein	1.01	-0.09	0.14	0.76
cluster2	FW	qFW_A06_150.1	mk4886_A06	mk4999_A06	92310429	97063193	4.75	Gh_A06G1426	A06	96923257	96924027	AT5G58530	Glutaredoxin family protein	-0.77	0	0	-0.85
cluster2	FW	qFW_A06_150.1	mk4886_A06	mk4999_A06	92310429	97063193	4.75	Gh_A06G1427	A06	96981276	96984721	AT4G18640	Leucine-rich repeat protein kinase family protein	0.3	-0.25	-0.44	0.47
cluster2	FW	qFW_A06_150.1	mk4886_A06	mk4999_A06	92310429	97063193	4.75	Gh_A06G1428	A06	96994174	96997476	AT5G05520	Outer membrane OMP85 family protein	0.77	0.49	0.48	0.57
cluster2	FW	qFW_A06_150.1	mk4886_A06	mk4999_A06	92310429	97063193	4.75	Gh_A06G1429	A06	97013506	97013994	AT3G11110	RING/U-box superfamily protein	0.2	0	0.03	-0.19
cluster2	FW	qFW_A06_150.1	mk4886_A06	mk4999_A06	92310429	97063193	4.75	Gh_A06G1430	A06	97022713	97033167	AT3G11130	Clathrin, heavy chain	1.15	1.03	0.9	0.96
cluster2	FW	qFW_A06_150.1	mk4886_A06	mk4999_A06	92310429	97063193	4.75	Gh_A06G1431	A06	97039679	97040065	AT3G51810	Stress induced protein	0	0	0	0
cluster2	FW	qFW_A06_150.1	mk4886_A06	mk4999_A06	92310429	97063193	4.75	Gh_A06G1432	A06	97040997	97043442	AT1G11300	protein serine/threonine kinases;protein kinases;ATP binding;sugar binding;kinases;carbohydrate binding	0	0	0	0
cluster2	FW	qFW_A06_150.1	mk4886_A06	mk4999_A06	92310429	97063193	4.75	Gh_A06G1433	A06	97044634	97046607	AT2G40140	zinc finger (CCCH-type) family protein	1.31	1.02	1.16	1.56
cluster2	FW	qFW_A06_110.2	mk4998_A06	mk5001_A06	97063190	97172480	0.11	Gh_A06G1434	A06	97077240	97079280	AT5G05610	alfin-like 1	1.1	0.75	0.77	0.97
cluster2	FW	qFW_A06_110.2	mk4998_A06	mk5001_A06	97063190	97172480	0.11	Gh_A06G1435	A06	97082816	97084045	AT5G09280	Pectin lyase-like superfamily protein	0	0	0	0
cluster2	FW	qFW_A06_110.2	mk4998_A06	mk5001_A06	97063190	97172480	0.11	Gh_A06G1436	A06	97103677	97104721	AT5G09280	Pectin lyase-like superfamily protein	0	0	0	0
cluster2	FW	qFW_A06_110.2	mk4998_A06	mk5001_A06	97063190	97172480	0.11	Gh_A06G1437	A06	97114087	97115362	AT5G09280	Pectin lyase-like superfamily protein	0	0	0	0
cluster2	FW	qFW_A06_110.2	mk4998_A06	mk5001_A06	97063190	97172480	0.11	Gh_A06G1438	A06	97135622	97138063	AT3G55950	CRINKLY4 related 3	0.32	-0.01	-0.03	0.34
cluster2	FW	qFW_A06_110.2	mk4998_A06	mk5001_A06	97063190	97172480	0.11	Gh_A06G1439	A06	97141077	97146341	AT5G05660	sequence-specific DNA binding transcription factors;zinc ion binding;sequence-specific DNA binding transcription factors	0.6	0.27	0.44	0.65
cluster2	FW	qFW_A06_110.2	mk4998_A06	mk5001_A06	97063190	97172480	0.11	Gh_A06G1440	A06	97148520	97152046	AT3G08510	phospholipase C 2	1.16	1.22	1.3	1.4
cluster2	FW	qFW_A06_110.2	mk4998_A06	mk5001_A06	97063190	97172480	0.11	Gh_A06G1441	A06	97154792	97158192	AT2G40116	Phosphoinositide-specific phospholipase C family protein	0	0	-1.22	0
cluster2	FW	qFW_A06_110.2	mk4998_A06	mk5001_A06	97063190	97172480	0.11	Gh_A06G1442	A06	97165844	97166182	AT2G40080	Protein of unknown function (DUF1313)	1.33	0	-0.24	1.09
cluster3	EC	qEC_A12_110.1	mk9153_A12	mk9167_A12	77455444	77705877	0.25	Gh_A12G1620	A12	77469813	77471085	AT5G61430	NAC domain containing protein 100	-0.96	-1.3	-1.52	0
cluster3	EC	qEC_A12_110.1	mk9153_A12	mk9167_A12	77455444	77705877	0.25	Gh_A12G1621	A12	77540027	77543440	AT5G61410	D-ribulose-5-phosphate-3-epimerase	1.47	2.13	2.05	1.75
cluster3	EC	qEC_A12_110.1	mk9153_A12	mk9167_A12	77455444	77705877	0.25	Gh_A12G1622	A12	77544432	77545382	AT3G09040	Pentatricopeptide repeat (PPR) superfamily protein	0.14	-0.64	-0.85	-0.68
cluster3	EC	qEC_A12_110.1	mk9153_A12	mk9167_A12	77455444	77705877	0.25	Gh_A12G1623	A12	77546036	77547700	AT3G09040	Pentatricopeptide repeat (PPR) superfamily protein	0.16	-0.85	-0.54	0.06
cluster3	EC	qEC_A12_110.1	mk9153_A12	mk9167_A12	77455444	77705877	0.25	Gh_A12G1624	A12	77592116	77592829	AT5G61360	0	0.05	0	0.22	-0.64
cluster3	EC	qEC_A12_110.1	mk9153_A12	mk9167_A12	77455444	77705877	0.25	Gh_A12G1625	A12	77594504	77595886	AT5G07720	Galactosyl transferase GMA12/MNN10 family protein	0.92	0.6	0.66	0.88
cluster3	EC	qEC_A12_110.1	mk9153_A12	mk9167_A12	77455444	77705877	0.25	Gh_A12G1626	A12	77599109	77600551	AT4G31850	proton gradient regulation 3	-0.04	-1.52	-0.7	-0.4
cluster3	EC	qEC_A12_110.1	mk9153_A12	mk9167_A12	77455444	77705877	0.25	Gh_A12G1627	A12	77602411	77605056	AT5G61350	Protein kinase superfamily protein	0	0	-1.52	-1.52
cluster3	EC	qEC_A12_110.1	mk9153_A12	mk9167_A12	77455444	77705877	0.25	Gh_A12G1628	A12	77613764	77614232	AT5G61390	Polynucleotidyl transferase, ribonuclease H-like superfamily protein	0.19	-0.06	0.13	0.09
cluster3	EC	qEC_A12_110.1	mk9153_A12	mk9167_A12	77455444	77705877	0.25	Gh_A12G1629	A12	77616511	77618903	AT5G55670	RNA-binding (RRM/RBD/RNP motifs) family protein	1.21	0.93	0.96	0.92
cluster3	EC	qEC_A12_110.1	mk9153_A12	mk9167_A12	77455444	77705877	0.25	Gh_A12G1630	A12	77629347	77630336	AT5G61340	0	0.54	0.86	0.74	0.6
cluster3	EC	qEC_A12_110.1	mk9153_A12	mk9167_A12	77455444	77705877	0.25	Gh_A12G1631	A12	77633099	77644299	AT5G07740	actin binding	0.93	0.48	0.51	0.77
cluster3	EC	qEC_A12_110.1	mk9153_A12	mk9167_A12	77455444	77705877	0.25	Gh_A12G1632	A12	77655751	77657562	AT1G18680	HNH endonuclease domain-containing protein	0.97	0.45	0.69	0.64
cluster3	EC	qEC_A12_110.1	mk9153_A12	mk9167_A12	77455444	77705877	0.25	Gh_A12G1633	A12	77659854	77662462	AT1G13950	eukaryotic elongation factor 5A-1	2.4	1.81	2.21	2.31
cluster3	EC	qEC_A12_110.1	mk9153_A12	mk9167_A12	77455444	77705877	0.25	Gh_A12G1634	A12	77699966	77703580	AT1G74360	Leucine-rich repeat protein kinase family protein	0.03	-1.1	-1.15	-0.72
cluster3	EC	qEC_A12_110.1	mk9153_A12	mk9167_A12	77455444	77705877	0.25	Gh_A12G1635	A12	77705228	77705401	0	0	0	0	0	0
cluster3	EC	qEC_A12_150	mk9173_A12	mk9189_A12	79355806	81365007	2.01	Gh_A12G1743	A12	79398587	79405196	AT4G24970	Histidine kinase-, DNA gyrase B-, and HSP90-like ATPase family protein	0.65	0.39	0.3	0.37
cluster3	EC	qEC_A12_150	mk9173_A12	mk9189_A12	79355806	81365007	2.01	Gh_A12G1744	A12	79478557	79482710	AT1G32583	0	0.13	-0.23	-0.15	0.15
cluster3	EC	qEC_A12_150	mk9173_A12	mk9189_A12	79355806	81365007	2.01	Gh_A12G1745	A12	79483791	79485768	AT4G24990	Ubiquitin family protein	1.39	1.37	1.41	1.68
cluster3	EC	qEC_A12_150	mk9173_A12	mk9189_A12	79355806	81365007	2.01	Gh_A12G1746	A12	79493525	79493811	AT5G18410	transcription activators	0	0	1.3	0
cluster3	EC	qEC_A12_150	mk9173_A12	mk9189_A12	79355806	81365007	2.01	Gh_A12G1747	A12	79515311	79541579	AT5G50790	Nodulin MtN3 family protein	1.21	1.36	1.11	1.29
cluster3	EC	qEC_A12_150	mk9173_A12	mk9189_A12	79355806	81365007	2.01	Gh_A12G1748	A12	79578195	79581030	AT3G26935	DHHC-type zinc finger family protein	0.8	0.44	0.38	0.66
cluster3	EC	qEC_A12_150	mk9173_A12	mk9189_A12	79355806	81365007	2.01	Gh_A12G1749	A12	79582461	79584352	AT5G50810	translocase inner membrane subunit 8	0	-0.02	-0.15	0.16
cluster3	EC	qEC_A12_150	mk9173_A12	mk9189_A12	79355806	81365007	2.01	Gh_A12G1750	A12	79586040	79586848	0	0	0.24	-0.46	-0.49	0
cluster3	EC	qEC_A12_150	mk9173_A12	mk9189_A12	79355806	81365007	2.01	Gh_A12G1751	A12	79587581	79589902	AT5G50870	ubiquitin-conjugating enzyme 27	1.01	0.65	0.78	0.78
cluster3	EC	qEC_A12_150	mk9173_A12	mk9189_A12	79355806	81365007	2.01	Gh_A12G1752	A12	79623553	79626758	AT5G23670	long chain base2	1.35	0.9	0.97	1.2
cluster3	EC	qEC_A12_150	mk9173_A12	mk9189_A12	79355806	81365007	2.01	Gh_A12G1753	A12	79629319	79630257	AT3G48800	Sterile alpha motif (SAM) domain-containing protein	0.41	0	0.19	0.31
cluster3	EC	qEC_A12_150	mk9173_A12	mk9189_A12	79355806	81365007	2.01	Gh_A12G1754	A12	79631281	79634721	AT3G48820	Glycosyltransferase family 29 (sialyltransferase) family protein	0.66	0.49	0.55	0.49
cluster3	EC	qEC_A12_150	mk9173_A12	mk9189_A12	79355806	81365007	2.01	Gh_A12G1755	A12	79661194	79663140	AT5G50915	basic helix-loop-helix (bHLH) DNA-binding superfamily protein	0.5	0.81	0.93	1
cluster3	EC	qEC_A12_150	mk9173_A12	mk9189_A12	79355806	81365007	2.01	Gh_A12G1756	A12	79690281	79694017	AT5G23690	Polynucleotide adenylyltransferase family protein	0.61	-0.25	0.1	0.39
cluster3	EC	qEC_A12_150	mk9173_A12	mk9189_A12	79355806	81365007	2.01	Gh_A12G1757	A12	79698558	79705290	AT3G48860	0	1.04	0.84	0.77	0.96
cluster3	EC	qEC_A12_150	mk9173_A12	mk9189_A12	79355806	81365007	2.01	Gh_A12G1758	A12	79706854	79707783	AT5G50920	CLPC homologue 1	0	0	-0.54	0
cluster3	EC	qEC_A12_150	mk9173_A12	mk9189_A12	79355806	81365007	2.01	Gh_A12G1759	A12	79793378	79799964	AT5G61960	MEI2-like protein 1	0.9	0.76	0.69	0.72
cluster3	EC	qEC_A12_150	mk9173_A12	mk9189_A12	79355806	81365007	2.01	Gh_A12G1760	A12	79830601	79831953	AT5G61930	Arabidopsis thaliana protein of unknown function (DUF794)	0.67	0.33	0.58	0.76
cluster3	EC	qEC_A12_150	mk9173_A12	mk9189_A12	79355806	81365007	2.01	Gh_A12G1761	A12	79835608	79836948	AT5G61890	Integrase-type DNA-binding superfamily protein	0	0	0	-0.8
cluster3	EC	qEC_A12_150	mk9173_A12	mk9189_A12	79355806	81365007	2.01	Gh_A12G1762	A12	79850944	79852692	AT3G59280	Protein Transporter, Pam16	0.65	0.18	0.26	0.66
cluster3	EC	qEC_A12_150	mk9173_A12	mk9189_A12	79355806	81365007	2.01	Gh_A12G1763	A12	79854710	79857619	AT1G57820	Zinc finger (C3HC4-type RING finger) family protein	0	0	-1.52	0
cluster3	EC	qEC_A12_150	mk9173_A12	mk9189_A12	79355806	81365007	2.01	Gh_A12G1764	A12	79893621	79894513	AT5G51010	Rubredoxin-like superfamily protein	1.73	1.94	1.75	1.46
cluster3	EC	qEC_A12_150	mk9173_A12	mk9189_A12	79355806	81365007	2.01	Gh_A12G1765	A12	79895032	79899250	AT4G14100	transferases, transferring glycosyl groups	0	0	-0.92	0
cluster3	EC	qEC_A12_150	mk9173_A12	mk9189_A12	79355806	81365007	2.01	Gh_A12G1766	A12	79914033	79947175	AT5G61820	0	1.42	0.99	0.63	1.01
cluster3	EC	qEC_A12_150	mk9173_A12	mk9189_A12	79355806	81365007	2.01	Gh_A12G1767	A12	79950513	79953370	AT5G51050	Mitochondrial substrate carrier family protein	0.52	0	0.2	0.25
cluster3	EC	qEC_A12_150	mk9173_A12	mk9189_A12	79355806	81365007	2.01	Gh_A12G1768	A12	79966980	79969626	AT5G61790	calnexin 1	0	-0.44	-0.96	-1.3
cluster3	EC	qEC_A12_150	mk9173_A12	mk9189_A12	79355806	81365007	2.01	Gh_A12G1769	A12	79970854	79976471	AT5G07350	TUDOR-SN protein 1	1.11	0.76	0.68	0.97
cluster3	EC	qEC_A12_150	mk9173_A12	mk9189_A12	79355806	81365007	2.01	Gh_A12G1770	A12	80029120	80033537	AT5G07360	Amidase family protein	0.89	0.48	0.63	0.84
cluster3	EC	qEC_A12_150	mk9173_A12	mk9189_A12	79355806	81365007	2.01	Gh_A12G1771	A12	80037101	80038018	AT5G61760	inositol polyphosphate kinase 2 beta	0.27	0.11	-0.1	0.13
cluster3	EC	qEC_A12_150	mk9173_A12	mk9189_A12	79355806	81365007	2.01	Gh_A12G1772	A12	80039573	80040112	AT5G61750	RmlC-like cupins superfamily protein	0.11	0.48	0.41	0.12
cluster3	EC	qEC_A12_150	mk9173_A12	mk9189_A12	79355806	81365007	2.01	Gh_A12G1773	A12	80040719	80045569	AT5G07380	0	-0.52	0	0	-1.4
cluster3	EC	qEC_A12_150	mk9173_A12	mk9189_A12	79355806	81365007	2.01	Gh_A12G1774	A12	80045991	80051555	AT5G51060	NADPH/respiratory burst oxidase protein D	0.16	0.21	0.14	0.39
cluster3	EC	qEC_A12_150	mk9173_A12	mk9189_A12	79355806	81365007	2.01	Gh_A12G1775	A12	80200828	80300726	AT5G61680	Pectin lyase-like superfamily protein	0	0	0	0
cluster3	EC	qEC_A12_150	mk9173_A12	mk9189_A12	79355806	81365007	2.01	Gh_A12G1776	A12	80301698	80303664	AT5G65260	RNA-binding (RRM/RBD/RNP motifs) family protein	1.36	1.33	1.43	1.47
cluster3	EC	qEC_A12_150	mk9173_A12	mk9189_A12	79355806	81365007	2.01	Gh_A12G1777	A12	80304881	80307614	AT5G07440	glutamate dehydrogenase 2	-0.12	-0.92	-0.57	0.05
cluster3	EC	qEC_A12_150	mk9173_A12	mk9189_A12	79355806	81365007	2.01	Gh_A12G1778	A12	80308244	80309644	AT2G44740	cyclin p4;1	0.14	-0.2	0.3	-0.72
cluster3	EC	qEC_A12_150	mk9173_A12	mk9189_A12	79355806	81365007	2.01	Gh_A12G1779	A12	80320132	80327097	AT4G25130	peptide met sulfoxide reductase 4	0.79	0.75	0.98	0.64
cluster3	EC	qEC_A12_150	mk9173_A12	mk9189_A12	79355806	81365007	2.01	Gh_A12G1780	A12	80329200	80330388	AT5G47200	RAB GTPase homolog 1A	0	0	0	0
cluster3	EC	qEC_A12_150	mk9173_A12	mk9189_A12	79355806	81365007	2.01	Gh_A12G1781	A12	80331128	80331999	AT5G61620	myb-like transcription factor family protein	0	0	0	0
cluster3	EC	qEC_A12_150	mk9173_A12	mk9189_A12	79355806	81365007	2.01	Gh_A12G1782	A12	80344982	80349782	AT5G07500	Zinc finger C-x8-C-x5-C-x3-H type family protein	0	0	0	0
cluster3	EC	qEC_A12_150	mk9173_A12	mk9189_A12	79355806	81365007	2.01	Gh_A12G1783	A12	80379086	80379790	AT4G17500	ethylene responsive element binding factor 1	0.38	-0.04	0.24	0.12
cluster3	EC	qEC_A12_150	mk9173_A12	mk9189_A12	79355806	81365007	2.01	Gh_A12G1784	A12	80438064	80438774	AT5G51190	Integrase-type DNA-binding superfamily protein	1.11	1.08	1.34	1.14
cluster3	EC	qEC_A12_150	mk9173_A12	mk9189_A12	79355806	81365007	2.01	Gh_A12G1785	A12	80441691	80444478	AT5G51180	alpha/beta-Hydrolases superfamily protein	0.72	0.63	0.66	0.74
cluster3	EC	qEC_A12_150	mk9173_A12	mk9189_A12	79355806	81365007	2.01	Gh_A12G1786	A12	80448705	80452629	AT5G07590	Transducin/WD40 repeat-like superfamily protein	0.97	0.52	0.5	0.65
cluster3	EC	qEC_A12_150	mk9173_A12	mk9189_A12	79355806	81365007	2.01	Gh_A12G1787	A12	80463641	80464859	AT5G07610	F-box family protein	0	-0.92	0	-1
cluster3	EC	qEC_A12_150	mk9173_A12	mk9189_A12	79355806	81365007	2.01	Gh_A12G1788	A12	80465979	80467190	AT5G07610	F-box family protein	-0.02	0	-1	0.19
cluster3	EC	qEC_A12_150	mk9173_A12	mk9189_A12	79355806	81365007	2.01	Gh_A12G1789	A12	80472563	80473670	AT4G29330	DERLIN-1	0.1	0	0	-0.3
cluster3	EC	qEC_A12_150	mk9173_A12	mk9189_A12	79355806	81365007	2.01	Gh_A12G1790	A12	80485454	80487322	AT5G07620	Protein kinase superfamily protein	0.58	0.56	0.75	0.85
cluster3	EC	qEC_A12_150	mk9173_A12	mk9189_A12	79355806	81365007	2.01	Gh_A12G1791	A12	80487969	80493083	AT5G51290	Diacylglycerol kinase family protein	0.85	0.48	0.38	0.63
cluster3	EC	qEC_A12_150	mk9173_A12	mk9189_A12	79355806	81365007	2.01	Gh_A12G1792	A12	80493677	80500762	AT5G61530	small G protein family protein / RhoGAP family protein	1.07	0.76	0.7	0.67
cluster3	EC	qEC_A12_150	mk9173_A12	mk9189_A12	79355806	81365007	2.01	Gh_A12G1793	A12	80509129	80511074	AT5G61520	Major facilitator superfamily protein	1.08	0.59	0.61	0.86
cluster3	EC	qEC_A12_150	mk9173_A12	mk9189_A12	79355806	81365007	2.01	Gh_A12G1794	A12	80527189	80527829	AT4G39730	Lipase/lipooxygenase, PLAT/LH2 family protein	0	0	0	0
cluster3	EC	qEC_A12_150	mk9173_A12	mk9189_A12	79355806	81365007	2.01	Gh_A12G1795	A12	80530736	80561400	AT5G61480	Leucine-rich repeat protein kinase family protein	0.59	0.43	0.33	0.26
cluster3	EC	qEC_A12_150	mk9173_A12	mk9189_A12	79355806	81365007	2.01	Gh_A12G1796	A12	80564453	80577980	AT5G07660	structural maintenance of chromosomes 6A	0.58	-0.14	-0.02	0.31
cluster3	EC	qEC_A12_150	mk9173_A12	mk9189_A12	79355806	81365007	2.01	Gh_A12G1797	A12	80582083	80584087	AT5G07670	RNI-like superfamily protein	0.7	0.9	1.05	1
cluster3	EC	qEC_A12_150	mk9173_A12	mk9189_A12	79355806	81365007	2.01	Gh_A12G1798	A12	80588246	80594627	AT5G61450	P-loop containing nucleoside triphosphate hydrolases superfamily protein	0.34	-0.12	0.15	0.32
cluster3	EC	qEC_A12_150	mk9173_A12	mk9189_A12	79355806	81365007	2.01	Gh_A12G1799	A12	80608001	80612286	AT3G47450	P-loop containing nucleoside triphosphate hydrolases superfamily protein	0.6	0.14	0.17	0.31
cluster3	EC	qEC_A12_150	mk9173_A12	mk9189_A12	79355806	81365007	2.01	Gh_A12G1800	A12	80615290	80618706	AT5G51410	LUC7 N_terminus domain-containing protein	0.91	0.57	0.65	0.6
cluster3	EC	qEC_A12_150	mk9173_A12	mk9189_A12	79355806	81365007	2.01	Gh_A12G1801	A12	80619953	80624141	AT5G51430	conserved oligomeric Golgi complex component-related / COG complex component-related	0.73	0.58	0.6	0.62
cluster3	EC	qEC_A12_150	mk9173_A12	mk9189_A12	79355806	81365007	2.01	Gh_A12G1802	A12	80628347	80629081	AT4G25200	mitochondrion-localized small heat shock protein 23.6	1.16	-0.27	-0.41	-0.52
cluster3	EC	qEC_A12_150	mk9173_A12	mk9189_A12	79355806	81365007	2.01	Gh_A12G1803	A12	80643845	80645507	AT3G47420	phosphate starvation-induced gene 3	-0.52	-0.4	-0.48	0.05
cluster3	EC	qEC_A12_150	mk9173_A12	mk9189_A12	79355806	81365007	2.01	Gh_A12G1804	A12	80651139	80651309	AT4G25225	0	0	0	0	0
cluster3	EC	qEC_A12_150	mk9173_A12	mk9189_A12	79355806	81365007	2.01	Gh_A12G1805	A12	80664342	80668823	AT4G25230	RPM1 interacting protein 2	1.06	0.9	0.9	1.01
cluster3	EC	qEC_A12_150	mk9173_A12	mk9189_A12	79355806	81365007	2.01	Gh_A12G1806	A12	80670109	80674469	0	0	-0.68	0	-0.92	0
cluster3	EC	qEC_A12_150	mk9173_A12	mk9189_A12	79355806	81365007	2.01	Gh_A12G1807	A12	80679787	80682050	AT5G51460	Haloacid dehalogenase-like hydrolase (HAD) superfamily protein	0.5	0.93	0.86	0.59
cluster3	EC	qEC_A12_150	mk9173_A12	mk9189_A12	79355806	81365007	2.01	Gh_A12G1808	A12	80683724	80687184	AT1G12240	Glycosyl hydrolases family 32 protein	1.49	1.1	1.13	0.87
cluster3	EC	qEC_A12_150	mk9173_A12	mk9189_A12	79355806	81365007	2.01	Gh_A12G1809	A12	80688278	80689846	AT3G09040	Pentatricopeptide repeat (PPR) superfamily protein	0.16	-0.72	-0.48	-0.25
cluster3	EC	qEC_A12_150	mk9173_A12	mk9189_A12	79355806	81365007	2.01	Gh_A12G1810	A12	80690562	80693656	AT4G25280	P-loop containing nucleoside triphosphate hydrolases superfamily protein	0.47	-0.44	0.11	0.12
cluster3	EC	qEC_A12_150	mk9173_A12	mk9189_A12	79355806	81365007	2.01	Gh_A12G1811	A12	80701272	80704127	AT5G05850	plant intracellular ras group-related LRR 1	1.04	0.77	0.75	0.72
cluster3	EC	qEC_A12_150	mk9173_A12	mk9189_A12	79355806	81365007	2.01	Gh_A12G1812	A12	80705793	80708802	AT1G23280	MAK16 protein-related	0.62	-0.19	0.03	0.52
cluster3	EC	qEC_A12_150	mk9173_A12	mk9189_A12	79355806	81365007	2.01	Gh_A12G1813	A12	80710820	80714891	AT5G50170	C2 calcium/lipid-binding and GRAM domain containing protein	-1.52	-1.52	-1.52	-2
cluster3	EC	qEC_A12_150	mk9173_A12	mk9189_A12	79355806	81365007	2.01	Gh_A12G1814	A12	80726567	80728037	AT5G63135	0	0	0	0	0
cluster3	EC	qEC_A12_150	mk9173_A12	mk9189_A12	79355806	81365007	2.01	Gh_A12G1815	A12	80728791	80730800	AT1G15530	Concanavalin A-like lectin protein kinase family protein	0.95	0.6	0.49	0.65
cluster3	EC	qEC_A12_150	mk9173_A12	mk9189_A12	79355806	81365007	2.01	Gh_A12G1816	A12	80747532	80750639	AT3G48080	alpha/beta-Hydrolases superfamily protein	1.09	0.63	0.73	1.07
cluster3	EC	qEC_A12_150	mk9173_A12	mk9189_A12	79355806	81365007	2.01	Gh_A12G1817	A12	80750993	80754715	AT3G45900	Ribonuclease P protein subunit P38-related	0.67	0.6	0.64	0.68
cluster3	EC	qEC_A12_150	mk9173_A12	mk9189_A12	79355806	81365007	2.01	Gh_A12G1818	A12	80757025	80758377	AT2G35615	Eukaryotic aspartyl protease family protein	-1.1	0	0	-1.15
cluster3	EC	qEC_A12_150	mk9173_A12	mk9189_A12	79355806	81365007	2.01	Gh_A12G1819	A12	80761078	80762547	AT4G19460	UDP-Glycosyltransferase superfamily protein	-1.4	-0.62	-0.7	-0.74
cluster3	EC	qEC_A12_150	mk9173_A12	mk9189_A12	79355806	81365007	2.01	Gh_A12G1820	A12	80774430	80778202	AT1G08400	RINT-1 / TIP-1 family	0	-0.64	-0.68	-1.3
cluster3	EC	qEC_A12_150	mk9173_A12	mk9189_A12	79355806	81365007	2.01	Gh_A12G1821	A12	80787259	80789799	AT1G63330	Pentatricopeptide repeat (PPR) superfamily protein	0.18	-0.34	-0.29	0.1
cluster3	EC	qEC_A12_150	mk9173_A12	mk9189_A12	79355806	81365007	2.01	Gh_A12G1822	A12	80791201	80792586	AT1G31490	HXXXD-type acyl-transferase family protein	-0.34	0.02	-0.38	-0.48
cluster3	EC	qEC_A12_150	mk9173_A12	mk9189_A12	79355806	81365007	2.01	Gh_A12G1823	A12	80793837	80797633	AT1G31500	DNAse I-like superfamily protein	0.53	0.44	0.4	0.4
cluster3	EC	qEC_A12_150	mk9173_A12	mk9189_A12	79355806	81365007	2.01	Gh_A12G1824	A12	80807565	80812077	AT5G45300	beta-amylase 2	1.03	0.86	0.8	0.76
cluster3	EC	qEC_A12_150	mk9173_A12	mk9189_A12	79355806	81365007	2.01	Gh_A12G1825	A12	80812556	80815868	AT1G31600	RNA-binding (RRM/RBD/RNP motifs) family protein	0.13	0.02	-0.55	-0.62
cluster3	EC	qEC_A12_150	mk9173_A12	mk9189_A12	79355806	81365007	2.01	Gh_A12G1826	A12	80825339	80825959	AT5G45320	0	-0.6	0.05	-0.4	0
cluster3	EC	qEC_A12_150	mk9173_A12	mk9189_A12	79355806	81365007	2.01	Gh_A12G1827	A12	80827434	80828549	AT1G31720	Protein of unknown function (DUF1218)	-0.16	0	-0.6	0
cluster3	EC	qEC_A12_150	mk9173_A12	mk9189_A12	79355806	81365007	2.01	Gh_A12G1828	A12	80839522	80846397	AT1G31730	Adaptin family protein	0.82	0.72	0.64	0.74
cluster3	EC	qEC_A12_150	mk9173_A12	mk9189_A12	79355806	81365007	2.01	Gh_A12G1829	A12	80857387	80860440	AT4G19350	embryo defective 3006	0.86	0.46	0.43	0.38
cluster3	EC	qEC_A12_150	mk9173_A12	mk9189_A12	79355806	81365007	2.01	Gh_A12G1830	A12	80864867	80866874	AT5G45340	cytochrome P450, family 707, subfamily A, polypeptide 3	-0.21	0.11	-0.47	-0.35
cluster3	EC	qEC_A12_150	mk9173_A12	mk9189_A12	79355806	81365007	2.01	Gh_A12G1831	A12	80914741	80920664	AT2G35610	xyloglucanase 113	0.79	0.3	0.41	0.47
cluster3	EC	qEC_A12_150	mk9173_A12	mk9189_A12	79355806	81365007	2.01	Gh_A12G1832	A12	80921434	80927039	AT3G02330	Pentatricopeptide repeat (PPR) superfamily protein	-0.19	-2	-1.4	-1.7
cluster3	EC	qEC_A12_150	mk9173_A12	mk9189_A12	79355806	81365007	2.01	Gh_A12G1833	A12	80927209	80928245	AT4G13650	Pentatricopeptide repeat (PPR) superfamily protein	-0.23	0	0	0
cluster3	EC	qEC_A12_150	mk9173_A12	mk9189_A12	79355806	81365007	2.01	Gh_A12G1834	A12	80929686	80930252	0	0	0	0	0	0
cluster3	EC	qEC_A12_150	mk9173_A12	mk9189_A12	79355806	81365007	2.01	Gh_A12G1835	A12	80934548	80937459	AT5G45360	F-box family protein	0.99	0.91	0.94	1
cluster3	EC	qEC_A12_150	mk9173_A12	mk9189_A12	79355806	81365007	2.01	Gh_A12G1836	A12	80942037	80945374	AT1G31770	ATP-binding cassette 14	-0.77	-0.49	-0.7	-1.4
cluster3	EC	qEC_A12_150	mk9173_A12	mk9189_A12	79355806	81365007	2.01	Gh_A12G1837	A12	80967563	80975747	AT4G19180	GDA1/CD39 nucleoside phosphatase family protein	0.58	0.45	0.48	0.52
cluster3	EC	qEC_A12_150	mk9173_A12	mk9189_A12	79355806	81365007	2.01	Gh_A12G1838	A12	81017142	81018950	AT4G19170	nine-cis-epoxycarotenoid dioxygenase 4	0.88	1.65	2.19	2.26
cluster3	EC	qEC_A12_150	mk9173_A12	mk9189_A12	79355806	81365007	2.01	Gh_A12G1839	A12	81020630	81024536	AT4G20325	0	0.13	0.02	0.24	0.25
cluster3	EC	qEC_A12_150	mk9173_A12	mk9189_A12	79355806	81365007	2.01	Gh_A12G1840	A12	81025932	81029039	AT4G19160	0	1.55	1.05	0.96	0.96
cluster3	EC	qEC_A12_150	mk9173_A12	mk9189_A12	79355806	81365007	2.01	Gh_A12G1841	A12	81044621	81047514	0	0	0	0	-1.1	0
cluster3	EC	qEC_A12_150	mk9173_A12	mk9189_A12	79355806	81365007	2.01	Gh_A12G1842	A12	81051258	81053076	AT3G52300	ATP synthase D chain, mitochondrial	0.54	0.28	0.24	0.1
cluster3	EC	qEC_A12_150	mk9173_A12	mk9189_A12	79355806	81365007	2.01	Gh_A12G1843	A12	81054479	81055288	AT5G53400	HSP20-like chaperones superfamily protein	0	0	-0.77	0
cluster3	EC	qEC_A12_150	mk9173_A12	mk9189_A12	79355806	81365007	2.01	Gh_A12G1844	A12	81058538	81062603	AT5G45400	Replication factor-A protein 1-related	0.33	0.02	-0.07	0.22
cluster3	EC	qEC_A12_150	mk9173_A12	mk9189_A12	79355806	81365007	2.01	Gh_A12G1845	A12	81064430	81066089	AT5G45410	0	1.09	1.57	1.42	1.07
cluster3	EC	qEC_A12_150	mk9173_A12	mk9189_A12	79355806	81365007	2.01	Gh_A12G1846	A12	81074316	81076843	AT4G19120	S-adenosyl-L-methionine-dependent methyltransferases superfamily protein	1.16	1.04	0.88	0.93
cluster3	EC	qEC_A12_150	mk9173_A12	mk9189_A12	79355806	81365007	2.01	Gh_A12G1847	A12	81080441	81083558	AT4G19110	Protein kinase superfamily protein	1.37	1.33	1.12	1.22
cluster3	EC	qEC_A12_150	mk9173_A12	mk9189_A12	79355806	81365007	2.01	Gh_A12G1848	A12	81084680	81087816	AT1G31880	DZC (Disease resistance/zinc finger/chromosome condensation-like region) domain containing protein	-0.29	-0.28	-0.47	-1
cluster3	EC	qEC_A12_150	mk9173_A12	mk9189_A12	79355806	81365007	2.01	Gh_A12G1849	A12	81112863	81113964	0	0	0	0	0	0
cluster3	EC	qEC_A12_150	mk9173_A12	mk9189_A12	79355806	81365007	2.01	Gh_A12G1850	A12	81118300	81125152	AT5G20710	beta-galactosidase 7	0	0	0	0
cluster3	EC	qEC_A12_150	mk9173_A12	mk9189_A12	79355806	81365007	2.01	Gh_A12G1851	A12	81127731	81128540	AT5G53400	HSP20-like chaperones superfamily protein	0	0	0	0
cluster3	EC	qEC_A12_150	mk9173_A12	mk9189_A12	79355806	81365007	2.01	Gh_A12G1852	A12	81129746	81130747	AT5G45490	P-loop containing nucleoside triphosphate hydrolases superfamily protein	1.4	0.47	0.54	1
cluster3	EC	qEC_A12_150	mk9173_A12	mk9189_A12	79355806	81365007	2.01	Gh_A12G1853	A12	81143109	81145520	AT5G45520	Leucine-rich repeat (LRR) family protein	1.34	0.48	0.67	1.41
cluster3	EC	qEC_A12_150	mk9173_A12	mk9189_A12	79355806	81365007	2.01	Gh_A12G1854	A12	81147214	81149682	AT5G45530	Protein of unknown function (DUF594)	1.4	0.93	1.11	1.41
cluster3	EC	qEC_A12_150	mk9173_A12	mk9189_A12	79355806	81365007	2.01	Gh_A12G1855	A12	81151346	81161440	AT4G19050	NB-ARC domain-containing disease resistance protein	1.29	0.93	0.87	1.16
cluster3	EC	qEC_A12_150	mk9173_A12	mk9189_A12	79355806	81365007	2.01	Gh_A12G1856	A12	81164364	81173235	AT4G19040	ENHANCED DISEASE RESISTANCE 2	0.6	0.78	0.43	0.47
cluster3	EC	qEC_A12_150	mk9173_A12	mk9189_A12	79355806	81365007	2.01	Gh_A12G1857	A12	81173531	81175084	AT2G15480	UDP-glucosyl transferase 73B5	1.38	0.81	0.78	0.93
cluster3	EC	qEC_A12_150	mk9173_A12	mk9189_A12	79355806	81365007	2.01	Gh_A12G1858	A12	81176533	81178034	AT5G45580	Homeodomain-like superfamily protein	-0.7	0	-0.96	-0.8
cluster3	EC	qEC_A12_150	mk9173_A12	mk9189_A12	79355806	81365007	2.01	Gh_A12G1859	A12	81181823	81183586	0	0	0	0	-1.52	-1.3
cluster3	EC	qEC_A12_150	mk9173_A12	mk9189_A12	79355806	81365007	2.01	Gh_A12G1860	A12	81186693	81192618	AT1G32090	early-responsive to dehydration stress protein (ERD4)	1.46	0.67	0.79	0.63
cluster3	EC	qEC_A12_150	mk9173_A12	mk9189_A12	79355806	81365007	2.01	Gh_A12G1861	A12	81195645	81196349	AT2G35550	basic pentacysteine 7	0.34	-0.44	0.33	0
cluster3	EC	qEC_A12_150	mk9173_A12	mk9189_A12	79355806	81365007	2.01	Gh_A12G1862	A12	81197387	81199450	AT1G32060	phosphoribulokinase	2.44	2.97	2.77	2.21
cluster3	EC	qEC_A12_150	mk9173_A12	mk9189_A12	79355806	81365007	2.01	Gh_A12G1863	A12	81201667	81203237	AT2G45550	cytochrome P450, family 76, subfamily C, polypeptide 4	1.38	0.8	0.84	0.38
cluster3	EC	qEC_A12_150	mk9173_A12	mk9189_A12	79355806	81365007	2.01	Gh_A12G1864	A12	81203566	81206609	AT2G45550	cytochrome P450, family 76, subfamily C, polypeptide 4	0.08	-0.24	-0.47	-0.85
cluster3	EC	qEC_A12_150	mk9173_A12	mk9189_A12	79355806	81365007	2.01	Gh_A12G1865	A12	81214205	81217009	AT3G07040	NB-ARC domain-containing disease resistance protein	-0.62	0	-0.68	-0.85
cluster3	EC	qEC_A12_150	mk9173_A12	mk9189_A12	79355806	81365007	2.01	Gh_A12G1866	A12	81217418	81222803	AT5G45610	protein dimerizations	0.05	0.06	-0.21	0.07
cluster3	EC	qEC_A12_150	mk9173_A12	mk9189_A12	79355806	81365007	2.01	Gh_A12G1867	A12	81231190	81232389	AT5G45490	P-loop containing nucleoside triphosphate hydrolases superfamily protein	0.01	0.05	0.21	0.07
cluster3	EC	qEC_A12_150	mk9173_A12	mk9189_A12	79355806	81365007	2.01	Gh_A12G1868	A12	81253814	81256297	AT5G45470	Protein of unknown function (DUF594)	0.44	0.58	0.6	0.38
cluster3	EC	qEC_A12_150	mk9173_A12	mk9189_A12	79355806	81365007	2.01	Gh_A12G1869	A12	81264702	81269612	AT1G31930	extra-large GTP-binding protein 3	0.68	0.2	0.38	0.87
cluster3	EC	qEC_A12_150	mk9173_A12	mk9189_A12	79355806	81365007	2.01	Gh_A12G1870	A12	81273376	81278668	AT1G31910	GHMP kinase family protein	1.24	0.77	0.94	1.05
cluster3	EC	qEC_A12_150	mk9173_A12	mk9189_A12	79355806	81365007	2.01	Gh_A12G1871	A12	81283188	81285812	AT1G60560	SWIM zinc finger family protein	0.48	0.26	0.33	0.33
cluster3	EC	qEC_A12_150	mk9173_A12	mk9189_A12	79355806	81365007	2.01	Gh_A12G1872	A12	81288199	81296031	AT1G32130	Transcription elongation factor (TFIIS) family protein	0.69	0.54	0.41	0.75
cluster3	EC	qEC_A12_150	mk9173_A12	mk9189_A12	79355806	81365007	2.01	Gh_A12G1873	A12	81299427	81300811	AT1G32170	xyloglucan endotransglucosylase/hydrolase 30	-0.21	-0.68	-0.62	-0.08
cluster3	EC	qEC_A12_150	mk9173_A12	mk9189_A12	79355806	81365007	2.01	Gh_A12G1874	A12	81302624	81306420	AT3G03050	cellulose synthase-like D3	0.52	-0.1	-0.04	0.21
cluster3	EC	qEC_A12_150	mk9173_A12	mk9189_A12	79355806	81365007	2.01	Gh_A12G1875	A12	81325851	81328977	AT1G32190	alpha/beta-Hydrolases superfamily protein	0.15	-0.12	-0.48	0.08
cluster3	EC	qEC_A12_150	mk9173_A12	mk9189_A12	79355806	81365007	2.01	Gh_A12G1876	A12	81351106	81352313	AT1G32210	Defender against death (DAD family) protein	1.52	1.19	1.23	1.22
cluster3	EC	qEC_A12_150	mk9173_A12	mk9189_A12	79355806	81365007	2.01	Gh_A12G1877	A12	81353216	81355288	0	0	0.73	0.04	0.34	0.35
cluster3	EC	qEC_A12_110.2	MulMa655-m	mk19378	23988	92678	0.07	Gh_A12G0002	A12	29838	36754	AT1G53570	mitogen-activated protein kinase kinase kinase 3	0.93	0.32	0.42	0.64
cluster3	EC	qEC_A12_110.2	MulMa655-m	mk19378	23988	92678	0.07	Gh_A12G0003	A12	79473	96137	AT5G63810	beta-galactosidase 10	0	-0.33	-0.25	-0.16
cluster3	SL	qSL_A12_150	mk18878	mk9187_A12	173	81262301	81.26	Gh_A12G0001	A12	15279	21465	AT3G11830	TCP-1/cpn60 chaperonin family protein	1.25	0.84	0.81	0.91
cluster3	SL	qSL_A12_150	mk18878	mk9187_A12	173	81262301	81.26	Gh_A12G0004	A12	118798	120430	AT1G51650	ATP synthase epsilon chain, mitochondrial	3.05	2.55	2.88	2.59
cluster3	SL	qSL_A12_150	mk18878	mk9187_A12	173	81262301	81.26	Gh_A12G0005	A12	122434	126303	AT3G18770	Autophagy-related protein 13	0.54	0.55	0.37	0.33
cluster3	SL	qSL_A12_150	mk18878	mk9187_A12	173	81262301	81.26	Gh_A12G0006	A12	180460	187548	AT2G47010	0	0.6	0.17	0.04	0.21
cluster3	SL	qSL_A12_150	mk18878	mk9187_A12	173	81262301	81.26	Gh_A12G0007	A12	196142	203709	AT5G08740	NAD(P)H dehydrogenase C1	0.61	1.05	1.05	0.89
cluster3	SL	qSL_A12_150	mk18878	mk9187_A12	173	81262301	81.26	Gh_A12G0008	A12	214198	217626	AT5G49890	chloride channel C	-0.72	-1.1	-1.3	-0.96
cluster3	SL	qSL_A12_150	mk18878	mk9187_A12	173	81262301	81.26	Gh_A12G0009	A12	220757	228972	AT2G44140	Peptidase family C54 protein	0.97	0.69	0.79	0.85
cluster3	SL	qSL_A12_150	mk18878	mk9187_A12	173	81262301	81.26	Gh_A12G0010	A12	230706	236031	AT5G08500	Transmembrane CLPTM1 family protein	1.03	0.7	0.67	0.82
cluster3	SL	qSL_A12_150	mk18878	mk9187_A12	173	81262301	81.26	Gh_A12G0011	A12	240950	241972	0	0	-0.64	0	-0.89	-0.54
cluster3	SL	qSL_A12_150	mk18878	mk9187_A12	173	81262301	81.26	Gh_A12G0012	A12	244842	247091	AT1G04290	Thioesterase superfamily protein	1.04	1.36	1.46	0.98
cluster3	SL	qSL_A12_150	mk18878	mk9187_A12	173	81262301	81.26	Gh_A12G0013	A12	249494	254213	AT2G40360	Transducin/WD40 repeat-like superfamily protein	0.58	0.42	0.21	0.49
cluster3	SL	qSL_A12_150	mk18878	mk9187_A12	173	81262301	81.26	Gh_A12G0014	A12	259585	261284	AT3G62390	TRICHOME BIREFRINGENCE-LIKE 6	0.03	-0.42	0.46	0.44
cluster3	SL	qSL_A12_150	mk18878	mk9187_A12	173	81262301	81.26	Gh_A12G0015	A12	263286	266021	AT1G66080	0	0.85	0.65	0.64	0.43
cluster3	SL	qSL_A12_150	mk18878	mk9187_A12	173	81262301	81.26	Gh_A12G0016	A12	285558	288117	AT4G02670	indeterminate(ID)-domain 12	-0.13	0.06	-0.02	0.14
cluster3	SL	qSL_A12_150	mk18878	mk9187_A12	173	81262301	81.26	Gh_A12G0017	A12	301674	302024	0	0	0	0	0	0
cluster3	SL	qSL_A12_150	mk18878	mk9187_A12	173	81262301	81.26	Gh_A12G0018	A12	302049	303461	AT2G26150	heat shock transcription factor A2	0	0	0	0
cluster3	SL	qSL_A12_150	mk18878	mk9187_A12	173	81262301	81.26	Gh_A12G0019	A12	306200	310832	AT4G14720	TIFY domain/Divergent CCT motif family protein	0.51	0.24	-0.08	-0.2
cluster3	SL	qSL_A12_150	mk18878	mk9187_A12	173	81262301	81.26	Gh_A12G0020	A12	357442	366577	AT3G63300	FORKED 1	0.05	0.32	0.02	-0.27
cluster3	SL	qSL_A12_150	mk18878	mk9187_A12	173	81262301	81.26	Gh_A12G0021	A12	368170	378917	AT3G63280	NIMA-related kinase 4	-0.22	0.37	0.25	0.08
cluster3	SL	qSL_A12_150	mk18878	mk9187_A12	173	81262301	81.26	Gh_A12G0022	A12	400328	405847	AT3G51895	sulfate transporter 3;1	0.15	1.28	1.11	0.68
cluster3	SL	qSL_A12_150	mk18878	mk9187_A12	173	81262301	81.26	Gh_A12G0023	A12	406465	412641	AT1G03080	kinase interacting (KIP1-like) family protein	0.34	0.1	-0.13	-0.06
cluster3	SL	qSL_A12_150	mk18878	mk9187_A12	173	81262301	81.26	Gh_A12G0024	A12	435539	438450	AT3G22750	Protein kinase superfamily protein	0.22	0.36	0.03	0.43
cluster3	SL	qSL_A12_150	mk18878	mk9187_A12	173	81262301	81.26	Gh_A12G0025	A12	439659	441016	AT5G26110	Protein kinase superfamily protein	1.09	0.91	0.86	0.67
cluster3	SL	qSL_A12_150	mk18878	mk9187_A12	173	81262301	81.26	Gh_A12G0026	A12	474702	479123	AT5G19330	ARM repeat protein interacting with ABF2	-0.39	-0.92	-1.3	0
cluster3	SL	qSL_A12_150	mk18878	mk9187_A12	173	81262301	81.26	Gh_A12G0027	A12	495488	496684	AT4G02810	Protein of unknown function (DUF3049)	-0.25	-0.59	-0.15	-0.41
cluster3	SL	qSL_A12_150	mk18878	mk9187_A12	173	81262301	81.26	Gh_A12G0028	A12	509067	516219	AT5G02860	Pentatricopeptide repeat (PPR) superfamily protein	-0.92	0	-1.7	-0.72
cluster3	SL	qSL_A12_150	mk18878	mk9187_A12	173	81262301	81.26	Gh_A12G0029	A12	518672	520641	AT4G02820	Pentatricopeptide repeat (PPR) superfamily protein	-0.27	0	-2	-0.55
cluster3	SL	qSL_A12_150	mk18878	mk9187_A12	173	81262301	81.26	Gh_A12G0030	A12	521420	527395	AT2G31530	SecY protein transport family protein	0.58	0.01	0.18	0.49
cluster3	SL	qSL_A12_150	mk18878	mk9187_A12	173	81262301	81.26	Gh_A12G0031	A12	527767	530231	AT3G06080	Plant protein of unknown function (DUF828)	-0.35	0.53	0.71	0.5
cluster3	SL	qSL_A12_150	mk18878	mk9187_A12	173	81262301	81.26	Gh_A12G0032	A12	531564	533177	AT3G07590	Small nuclear ribonucleoprotein family protein	0.9	0.7	0.34	0.21
cluster3	SL	qSL_A12_150	mk18878	mk9187_A12	173	81262301	81.26	Gh_A12G0033	A12	535225	536535	AT1G03220	Eukaryotic aspartyl protease family protein	-1.1	-0.64	-1.05	0
cluster3	SL	qSL_A12_150	mk18878	mk9187_A12	173	81262301	81.26	Gh_A12G0034	A12	539357	539791	AT3G63095	Tetratricopeptide repeat (TPR)-like superfamily protein	0	0	0	0
cluster3	SL	qSL_A12_150	mk18878	mk9187_A12	173	81262301	81.26	Gh_A12G0035	A12	560614	563971	AT4G02880	0	0.91	0.72	0.75	0.87
cluster3	SL	qSL_A12_150	mk18878	mk9187_A12	173	81262301	81.26	Gh_A12G0036	A12	577142	578182	AT3G63060	EID1-like 3	-0.11	0.91	0.68	1.7
cluster3	SL	qSL_A12_150	mk18878	mk9187_A12	173	81262301	81.26	Gh_A12G0037	A12	580238	586711	AT2G48110	reduced epidermal fluorescence 4	-2	-0.82	-2	-2
cluster3	SL	qSL_A12_150	mk18878	mk9187_A12	173	81262301	81.26	Gh_A12G0038	A12	587452	588192	AT3G04900	Heavy metal transport/detoxification superfamily protein	0	0	0	-0.6
cluster3	SL	qSL_A12_150	mk18878	mk9187_A12	173	81262301	81.26	Gh_A12G0039	A12	598420	600787	AT4G02920	0	1.72	2.21	2.16	1.91
cluster3	SL	qSL_A12_150	mk18878	mk9187_A12	173	81262301	81.26	Gh_A12G0040	A12	602708	606474	AT4G02930	GTP binding Elongation factor Tu family protein	1.21	0.71	0.57	0.92
cluster3	SL	qSL_A12_150	mk18878	mk9187_A12	173	81262301	81.26	Gh_A12G0041	A12	608693	609397	AT1G03350	BSD domain-containing protein	1.16	1.17	1.21	1.19
cluster3	SL	qSL_A12_150	mk18878	mk9187_A12	173	81262301	81.26	Gh_A12G0042	A12	611022	612422	AT1G03350	BSD domain-containing protein	1.18	1.17	1.17	1.18
cluster3	SL	qSL_A12_150	mk18878	mk9187_A12	173	81262301	81.26	Gh_A12G0043	A12	612980	615378	AT4G02980	endoplasmic reticulum auxin binding protein 1	1.03	0.45	0.33	0.07
cluster3	SL	qSL_A12_150	mk18878	mk9187_A12	173	81262301	81.26	Gh_A12G0044	A12	619229	622349	AT4G03000	RING/U-box superfamily protein	0.45	0.17	0.14	0.26
cluster3	SL	qSL_A12_150	mk18878	mk9187_A12	173	81262301	81.26	Gh_A12G0045	A12	623367	626503	AT2G48020	Major facilitator superfamily protein	0.86	1.17	1.13	1.03
cluster3	SL	qSL_A12_150	mk18878	mk9187_A12	173	81262301	81.26	Gh_A12G0046	A12	632759	634645	AT2G48010	receptor-like kinase in in flowers 3	0.32	-0.02	0.51	0.76
cluster3	SL	qSL_A12_150	mk18878	mk9187_A12	173	81262301	81.26	Gh_A12G0047	A12	654106	655879	AT5G35960	Protein kinase family protein	0.35	0.26	0.67	0.85
cluster3	SL	qSL_A12_150	mk18878	mk9187_A12	173	81262301	81.26	Gh_A12G0048	A12	659748	666299	AT1G03380	homolog of yeast autophagy 18 (ATG18) G	0.9	0.53	0.69	0.99
cluster3	SL	qSL_A12_150	mk18878	mk9187_A12	173	81262301	81.26	Gh_A12G0049	A12	671212	672426	AT1G03430	histidine-containing phosphotransfer factor 5	0	0	0	0
cluster3	SL	qSL_A12_150	mk18878	mk9187_A12	173	81262301	81.26	Gh_A12G0050	A12	674239	675417	AT1G35710	Protein kinase family protein with leucine-rich repeat domain	1.12	1.31	1.11	0.71
cluster3	SL	qSL_A12_150	mk18878	mk9187_A12	173	81262301	81.26	Gh_A12G0051	A12	693163	696518	AT4G03020	transducin family protein / WD-40 repeat family protein	1.17	1.13	1.1	1.23
cluster3	SL	qSL_A12_150	mk18878	mk9187_A12	173	81262301	81.26	Gh_A12G0052	A12	718143	719585	AT3G63010	alpha/beta-Hydrolases superfamily protein	1.83	0.63	0.83	1.33
cluster3	SL	qSL_A12_150	mk18878	mk9187_A12	173	81262301	81.26	Gh_A12G0053	A12	731035	731547	AT5G63690	Nucleic acid-binding, OB-fold-like protein	0.26	0	-0.33	0.03
cluster3	SL	qSL_A12_150	mk18878	mk9187_A12	173	81262301	81.26	Gh_A12G0054	A12	732225	734604	AT3G63000	NPL4-like protein 1	1.11	0.84	1	1.17
cluster3	SL	qSL_A12_150	mk18878	mk9187_A12	173	81262301	81.26	Gh_A12G0055	A12	735887	756659	AT1G05260	Peroxidase superfamily protein	0	0	0	0
cluster3	SL	qSL_A12_150	mk18878	mk9187_A12	173	81262301	81.26	Gh_A12G0056	A12	760206	761426	AT4G11290	Peroxidase superfamily protein	0	0	0	0
cluster3	SL	qSL_A12_150	mk18878	mk9187_A12	173	81262301	81.26	Gh_A12G0057	A12	783783	784241	0	0	0.14	0	0	0
cluster3	SL	qSL_A12_150	mk18878	mk9187_A12	173	81262301	81.26	Gh_A12G0058	A12	790950	795864	AT4G03110	RNA-binding protein-defense related 1	1	0.63	0.65	0.68
cluster3	SL	qSL_A12_150	mk18878	mk9187_A12	173	81262301	81.26	Gh_A12G0059	A12	830583	832231	AT4G10695	CDC68-related	0	-0.77	0	0
cluster3	SL	qSL_A12_150	mk18878	mk9187_A12	173	81262301	81.26	Gh_A12G0060	A12	847987	863984	AT2G47940	DEGP protease 2	1.03	1.17	1.11	1.02
cluster3	SL	qSL_A12_150	mk18878	mk9187_A12	173	81262301	81.26	Gh_A12G0061	A12	865985	871360	AT3G05030	sodium hydrogen exchanger 2	0.27	-0.06	0.16	0.36
cluster3	SL	qSL_A12_150	mk18878	mk9187_A12	173	81262301	81.26	Gh_A12G0062	A12	892319	894142	AT2G47890	B-box type zinc finger protein with CCT domain	0.69	0.1	0.63	0.62
cluster3	SL	qSL_A12_150	mk18878	mk9187_A12	173	81262301	81.26	Gh_A12G0063	A12	897309	898901	AT1G22050	membrane-anchored ubiquitin-fold protein 6 precursor	0.85	0.88	0.85	0.75
cluster3	SL	qSL_A12_150	mk18878	mk9187_A12	173	81262301	81.26	Gh_A12G0064	A12	904488	904793	AT2G30540	Thioredoxin superfamily protein	1.3	1.14	1.62	1.36
cluster3	SL	qSL_A12_150	mk18878	mk9187_A12	173	81262301	81.26	Gh_A12G0065	A12	918050	918795	AT3G62940	Cysteine proteinases superfamily protein	0.71	0.39	0.76	0.6
cluster3	SL	qSL_A12_150	mk18878	mk9187_A12	173	81262301	81.26	Gh_A12G0066	A12	930122	930430	AT1G03020	Thioredoxin superfamily protein	0	0	0	0
cluster3	SL	qSL_A12_150	mk18878	mk9187_A12	173	81262301	81.26	Gh_A12G0067	A12	932536	932844	AT1G03020	Thioredoxin superfamily protein	0	0	0	0
cluster3	SL	qSL_A12_150	mk18878	mk9187_A12	173	81262301	81.26	Gh_A12G0068	A12	934692	935041	AT3G62920	0	0	0.49	0	0
cluster3	SL	qSL_A12_150	mk18878	mk9187_A12	173	81262301	81.26	Gh_A12G0069	A12	945632	948833	AT1G03010	Phototropic-responsive NPH3 family protein	-0.19	0.11	-0.35	-0.74
cluster3	SL	qSL_A12_150	mk18878	mk9187_A12	173	81262301	81.26	Gh_A12G0070	A12	952454	956442	AT3G12680	floral homeotic protein (HUA1)	1.02	0.78	0.85	0.82
cluster3	SL	qSL_A12_150	mk18878	mk9187_A12	173	81262301	81.26	Gh_A12G0071	A12	1002370	1010090	AT3G62900	CW-type Zinc Finger	0.74	0.53	0.53	0.74
cluster3	SL	qSL_A12_150	mk18878	mk9187_A12	173	81262301	81.26	Gh_A12G0072	A12	1019008	1023975	AT4G02570	cullin 1	1.32	1.11	1.09	1.23
cluster3	SL	qSL_A12_150	mk18878	mk9187_A12	173	81262301	81.26	Gh_A12G0073	A12	1050194	1052018	AT3G50700	indeterminate(ID)-domain 2	-0.38	-0.59	-0.38	-0.46
cluster3	SL	qSL_A12_150	mk18878	mk9187_A12	173	81262301	81.26	Gh_A12G0074	A12	1068525	1072786	AT4G13420	high affinity K+ transporter 5	-1.4	-1.1	-1.15	-1.15
cluster3	SL	qSL_A12_150	mk18878	mk9187_A12	173	81262301	81.26	Gh_A12G0075	A12	1083130	1083656	AT4G15740	Calcium-dependent lipid-binding (CaLB domain) family protein	0	0	0	0
cluster3	SL	qSL_A12_150	mk18878	mk9187_A12	173	81262301	81.26	Gh_A12G0076	A12	1087088	1089787	AT3G62770	Transducin/WD40 repeat-like superfamily protein	1.16	1.2	1.16	1.18
cluster3	SL	qSL_A12_150	mk18878	mk9187_A12	173	81262301	81.26	Gh_A12G0077	A12	1106643	1108060	AT1G02930	glutathione S-transferase 6	2.04	1.76	1.94	1.68
cluster3	SL	qSL_A12_150	mk18878	mk9187_A12	173	81262301	81.26	Gh_A12G0078	A12	1108904	1110483	AT2G27490	dephospho-CoA kinase family	0.87	0.54	0.59	0.74
cluster3	SL	qSL_A12_150	mk18878	mk9187_A12	173	81262301	81.26	Gh_A12G0079	A12	1117734	1118856	AT5G27690	Heavy metal transport/detoxification superfamily protein	0	0	-1.1	0
cluster3	SL	qSL_A12_150	mk18878	mk9187_A12	173	81262301	81.26	Gh_A12G0080	A12	1128153	1129786	AT3G12290	Amino acid dehydrogenase family protein	1.34	1.31	1.33	1.42
cluster3	SL	qSL_A12_150	mk18878	mk9187_A12	173	81262301	81.26	Gh_A12G0081	A12	1151258	1154693	AT3G62730	0	0	-0.62	-1.15	0
cluster3	SL	qSL_A12_150	mk18878	mk9187_A12	173	81262301	81.26	Gh_A12G0082	A12	1164520	1166678	AT3G62730	0	0	0	0	0
cluster3	SL	qSL_A12_150	mk18878	mk9187_A12	173	81262301	81.26	Gh_A12G0083	A12	1193158	1194255	AT3G62730	0	1.1	1.47	1.8	1.1
cluster3	SL	qSL_A12_150	mk18878	mk9187_A12	173	81262301	81.26	Gh_A12G0084	A12	1249998	1251115	AT3G62730	0	0	0	0	0
cluster3	SL	qSL_A12_150	mk18878	mk9187_A12	173	81262301	81.26	Gh_A12G0085	A12	1263635	1269555	AT2G47760	asparagine-linked glycosylation 3	0.73	0.23	0.28	0.46
cluster3	SL	qSL_A12_150	mk18878	mk9187_A12	173	81262301	81.26	Gh_A12G0086	A12	1270291	1270860	AT2G47770	TSPO(outer membrane tryptophan-rich sensory protein)-related	0.67	1.49	1.28	1.45
cluster3	SL	qSL_A12_150	mk18878	mk9187_A12	173	81262301	81.26	Gh_A12G0087	A12	1271530	1273159	AT4G02485	2-oxoglutarate (2OG) and Fe(II)-dependent oxygenase superfamily protein	0.17	-0.08	-0.07	-0.08
cluster3	SL	qSL_A12_150	mk18878	mk9187_A12	173	81262301	81.26	Gh_A12G0088	A12	1277827	1278114	0	0	0	0	0	0
cluster3	SL	qSL_A12_150	mk18878	mk9187_A12	173	81262301	81.26	Gh_A12G0089	A12	1290941	1293363	AT1G11300	protein serine/threonine kinases;protein kinases;ATP binding;sugar binding;kinases;carbohydrate binding	1.07	0.33	0.58	0.75
cluster3	SL	qSL_A12_150	mk18878	mk9187_A12	173	81262301	81.26	Gh_A12G0090	A12	1294570	1297690	AT5G08560	transducin family protein / WD-40 repeat family protein	0.25	0.39	0.39	0.23
cluster3	SL	qSL_A12_150	mk18878	mk9187_A12	173	81262301	81.26	Gh_A12G0091	A12	1305507	1311539	AT5G23450	long-chain base (LCB) kinase 1	1.21	1.08	0.89	1.06
cluster3	SL	qSL_A12_150	mk18878	mk9187_A12	173	81262301	81.26	Gh_A12G0092	A12	1312913	1313404	AT5G08410	ferredoxin/thioredoxin reductase subunit A (variable subunit) 2	1.45	1.72	1.7	1.42
cluster3	SL	qSL_A12_150	mk18878	mk9187_A12	173	81262301	81.26	Gh_A12G0093	A12	1318216	1324634	AT5G08390	Transducin/WD40 repeat-like superfamily protein	-0.29	-0.49	-0.77	-0.68
cluster3	SL	qSL_A12_150	mk18878	mk9187_A12	173	81262301	81.26	Gh_A12G0094	A12	1326843	1329383	AT2G17390	ankyrin repeat-containing 2B	0.7	0.54	0.67	0.62
cluster3	SL	qSL_A12_150	mk18878	mk9187_A12	173	81262301	81.26	Gh_A12G0095	A12	1330553	1332919	AT1G76670	Nucleotide-sugar transporter family protein	-1.22	-0.68	-1.22	0
cluster3	SL	qSL_A12_150	mk18878	mk9187_A12	173	81262301	81.26	Gh_A12G0096	A12	1353205	1356523	AT4G35440	chloride channel E	0.61	0.51	0.46	0.28
cluster3	SL	qSL_A12_150	mk18878	mk9187_A12	173	81262301	81.26	Gh_A12G0097	A12	1357775	1359515	AT4G35420	dihydroflavonol 4-reductase-like1	0	0	0	0
cluster3	SL	qSL_A12_150	mk18878	mk9187_A12	173	81262301	81.26	Gh_A12G0098	A12	1361616	1363064	AT4G35420	dihydroflavonol 4-reductase-like1	0	0	0	0
cluster3	SL	qSL_A12_150	mk18878	mk9187_A12	173	81262301	81.26	Gh_A12G0099	A12	1366525	1377819	AT5G58140	phototropin 2	1.32	1.74	1.61	1.45
cluster3	SL	qSL_A12_150	mk18878	mk9187_A12	173	81262301	81.26	Gh_A12G0100	A12	1378196	1381455	AT4G35410	Clathrin adaptor complex small chain family protein	-0.27	-0.32	-0.03	-0.66
cluster3	SL	qSL_A12_150	mk18878	mk9187_A12	173	81262301	81.26	Gh_A12G0101	A12	1387334	1395646	AT5G06740	Concanavalin A-like lectin protein kinase family protein	-0.36	-1.05	-1.3	-1.05
cluster3	SL	qSL_A12_150	mk18878	mk9187_A12	173	81262301	81.26	Gh_A12G0102	A12	1414786	1415508	AT2G16050	Cysteine/Histidine-rich C1 domain family protein	-0.72	0	-0.33	-0.8
cluster3	SL	qSL_A12_150	mk18878	mk9187_A12	173	81262301	81.26	Gh_A12G0103	A12	1425978	1428020	AT1G76490	hydroxy methylglutaryl CoA reductase 1	-0.77	-0.96	-1	-1.7
cluster3	SL	qSL_A12_150	mk18878	mk9187_A12	173	81262301	81.26	Gh_A12G0104	A12	1452273	1462597	AT4G38200	SEC7-like guanine nucleotide exchange family protein	0.39	0.25	0.13	0.21
cluster3	SL	qSL_A12_150	mk18878	mk9187_A12	173	81262301	81.26	Gh_A12G0105	A12	1480435	1481368	AT4G38210	expansin A20	0.29	0.11	0.38	0.01
cluster3	SL	qSL_A12_150	mk18878	mk9187_A12	173	81262301	81.26	Gh_A12G0106	A12	1495932	1497675	AT4G18180	Pectin lyase-like superfamily protein	0	0	0	0
cluster3	SL	qSL_A12_150	mk18878	mk9187_A12	173	81262301	81.26	Gh_A12G0107	A12	1498053	1499483	AT4G35350	xylem cysteine peptidase 1	0.91	1.09	0.98	0.63
cluster3	SL	qSL_A12_150	mk18878	mk9187_A12	173	81262301	81.26	Gh_A12G0108	A12	1537148	1537424	AT4G35320	0	0	0	0	0
cluster3	SL	qSL_A12_150	mk18878	mk9187_A12	173	81262301	81.26	Gh_A12G0109	A12	1542851	1545587	AT2G17290	Calcium-dependent protein kinase family protein	-1.05	0	-1.52	-1.3
cluster3	SL	qSL_A12_150	mk18878	mk9187_A12	173	81262301	81.26	Gh_A12G0110	A12	1550124	1552802	AT2G17270	phosphate transporter 3;3	-0.89	0.26	0.06	0
cluster3	SL	qSL_A12_150	mk18878	mk9187_A12	173	81262301	81.26	Gh_A12G0111	A12	1561232	1564869	AT4G35290	glutamate receptor 2	1.03	1.16	1.06	1.18
cluster3	SL	qSL_A12_150	mk18878	mk9187_A12	173	81262301	81.26	Gh_A12G0112	A12	1591880	1596699	AT4G38240	alpha-1,3-mannosyl-glycoprotein beta-1,2-N-acetylglucosaminyltransferase, putative	0.6	0.35	0.03	0.2
cluster3	SL	qSL_A12_150	mk18878	mk9187_A12	173	81262301	81.26	Gh_A12G0113	A12	1604156	1612406	AT1G20670	DNA-binding bromodomain-containing protein	0.7	0.7	0.63	0.79
cluster3	SL	qSL_A12_150	mk18878	mk9187_A12	173	81262301	81.26	Gh_A12G0114	A12	1615976	1618012	AT2G17220	Protein kinase superfamily protein	0.54	0.18	0.18	0.82
cluster3	SL	qSL_A12_150	mk18878	mk9187_A12	173	81262301	81.26	Gh_A12G0115	A12	1619578	1621809	AT2G39620	Pentatricopeptide repeat (PPR) superfamily protein	0.04	-0.6	-0.72	-0.46
cluster3	SL	qSL_A12_150	mk18878	mk9187_A12	173	81262301	81.26	Gh_A12G0116	A12	1626606	1638911	AT1G03050	ENTH/ANTH/VHS superfamily protein	0	0	-1.4	0
cluster3	SL	qSL_A12_150	mk18878	mk9187_A12	173	81262301	81.26	Gh_A12G0117	A12	1641979	1649880	AT4G25970	phosphatidylserine decarboxylase 3	1.22	1.13	1	1.21
cluster3	SL	qSL_A12_150	mk18878	mk9187_A12	173	81262301	81.26	Gh_A12G0118	A12	1663938	1664725	AT5G64530	xylem NAC domain 1	0.2	0.28	0.71	0.04
cluster3	SL	qSL_A12_150	mk18878	mk9187_A12	173	81262301	81.26	Gh_A12G0119	A12	1671277	1674581	AT1G22040	Galactose oxidase/kelch repeat superfamily protein	0.16	-0.49	-0.22	-0.16
cluster3	SL	qSL_A12_150	mk18878	mk9187_A12	173	81262301	81.26	Gh_A12G0120	A12	1700481	1701806	AT5G64090	0	1.13	0.93	0.83	0.82
cluster3	SL	qSL_A12_150	mk18878	mk9187_A12	173	81262301	81.26	Gh_A12G0121	A12	1726202	1730552	AT5G64170	dentin sialophosphoprotein-related	-0.35	1.33	1.21	1.12
cluster3	SL	qSL_A12_150	mk18878	mk9187_A12	173	81262301	81.26	Gh_A12G0122	A12	1746625	1747362	AT5G64180	0	1.18	1.1	1.25	1.08
cluster3	SL	qSL_A12_150	mk18878	mk9187_A12	173	81262301	81.26	Gh_A12G0123	A12	1749448	1752672	AT2G41500	WD-40 repeat family protein / small nuclear ribonucleoprotein Prp4p-related	0.93	0.38	0.55	0.73
cluster3	SL	qSL_A12_150	mk18878	mk9187_A12	173	81262301	81.26	Gh_A12G0124	A12	1770045	1776248	AT5G09400	K+ uptake permease 7	0.68	0.51	0.48	0.57
cluster3	SL	qSL_A12_150	mk18878	mk9187_A12	173	81262301	81.26	Gh_A12G0125	A12	1779995	1783454	AT5G09420	translocon at the outer membrane of chloroplasts 64-V	0.39	0.09	0.02	0.4
cluster3	SL	qSL_A12_150	mk18878	mk9187_A12	173	81262301	81.26	Gh_A12G0126	A12	1811533	1812317	AT2G13820	Bifunctional inhibitor/lipid-transfer protein/seed storage 2S albumin superfamily protein	1.16	1.42	1.31	1.16
cluster3	SL	qSL_A12_150	mk18878	mk9187_A12	173	81262301	81.26	Gh_A12G0127	A12	1812370	1812750	AT5G64080	Bifunctional inhibitor/lipid-transfer protein/seed storage 2S albumin superfamily protein	1.25	1.38	1.37	0.96
cluster3	SL	qSL_A12_150	mk18878	mk9187_A12	173	81262301	81.26	Gh_A12G0128	A12	1824465	1825652	AT2G43710	Plant stearoyl-acyl-carrier-protein desaturase family protein	1.12	1.46	1.27	1.02
cluster3	SL	qSL_A12_150	mk18878	mk9187_A12	173	81262301	81.26	Gh_A12G0129	A12	1947610	1949734	AT5G09430	alpha/beta-Hydrolases superfamily protein	0	0	0	-1
cluster3	SL	qSL_A12_150	mk18878	mk9187_A12	173	81262301	81.26	Gh_A12G0130	A12	1952934	1955917	AT2G22360	DNAJ heat shock family protein	-0.77	-1.1	0	0
cluster3	SL	qSL_A12_150	mk18878	mk9187_A12	173	81262301	81.26	Gh_A12G0131	A12	1960270	1960563	AT1G22370	UDP-glucosyl transferase 85A5	1.2	0.47	0.61	1.13
cluster3	SL	qSL_A12_150	mk18878	mk9187_A12	173	81262301	81.26	Gh_A12G0132	A12	1961898	1964965	AT5G64250	Aldolase-type TIM barrel family protein	2.22	1.27	0.97	1.69
cluster3	SL	qSL_A12_150	mk18878	mk9187_A12	173	81262301	81.26	Gh_A12G0133	A12	1968706	1971497	AT5G65260	RNA-binding (RRM/RBD/RNP motifs) family protein	1.33	0.81	0.98	1.12
cluster3	SL	qSL_A12_150	mk18878	mk9187_A12	173	81262301	81.26	Gh_A12G0134	A12	1995144	1998953	AT5G64270	splicing factor, putative	1.52	1.28	1.29	1.4
cluster3	SL	qSL_A12_150	mk18878	mk9187_A12	173	81262301	81.26	Gh_A12G0135	A12	2000234	2007211	AT5G65290	LMBR1-like membrane protein	-0.85	0	-1.3	-1.1
cluster3	SL	qSL_A12_150	mk18878	mk9187_A12	173	81262301	81.26	Gh_A12G0136	A12	2012203	2027484	AT2G14050	minichromosome maintenance 9	-0.52	-1.3	-2	-1.4
cluster3	SL	qSL_A12_150	mk18878	mk9187_A12	173	81262301	81.26	Gh_A12G0137	A12	2036779	2037951	AT1G72220	RING/U-box superfamily protein	0.65	0.36	0.48	0.64
cluster3	SL	qSL_A12_150	mk18878	mk9187_A12	173	81262301	81.26	Gh_A12G0138	A12	2042354	2044782	AT1G12680	phosphoenolpyruvate carboxylase-related kinase 2	0.89	0.48	0.49	0.64
cluster3	SL	qSL_A12_150	mk18878	mk9187_A12	173	81262301	81.26	Gh_A12G0139	A12	2055641	2057229	AT1G53140	Dynamin related protein 5A	0	0	0	0
cluster3	SL	qSL_A12_150	mk18878	mk9187_A12	173	81262301	81.26	Gh_A12G0140	A12	2063584	2063934	0	0	1	0.86	1.19	-0.11
cluster3	SL	qSL_A12_150	mk18878	mk9187_A12	173	81262301	81.26	Gh_A12G0141	A12	2064600	2064902	0	0	0	0	0	0
cluster3	SL	qSL_A12_150	mk18878	mk9187_A12	173	81262301	81.26	Gh_A12G0142	A12	2067595	2067936	0	0	0	0	0	0
cluster3	SL	qSL_A12_150	mk18878	mk9187_A12	173	81262301	81.26	Gh_A12G0143	A12	2070320	2072972	AT5G64370	beta-ureidopropionase	1.39	1.28	1.22	1.22
cluster3	SL	qSL_A12_150	mk18878	mk9187_A12	173	81262301	81.26	Gh_A12G0144	A12	2082226	2083552	AT2G22570	nicotinamidase 1	0.6	0.19	0.54	1.1
cluster3	SL	qSL_A12_150	mk18878	mk9187_A12	173	81262301	81.26	Gh_A12G0145	A12	2105083	2109512	AT5G64380	Inositol monophosphatase family protein	0.77	0.46	0.52	0.5
cluster3	SL	qSL_A12_150	mk18878	mk9187_A12	173	81262301	81.26	Gh_A12G0146	A12	2111629	2113813	AT3G21175	ZIM-like 1	1.08	0.84	0.94	0.74
cluster3	SL	qSL_A12_150	mk18878	mk9187_A12	173	81262301	81.26	Gh_A12G0147	A12	2115980	2119138	AT4G33650	dynamin-related protein 3A	-0.04	0	-0.19	-0.25
cluster3	SL	qSL_A12_150	mk18878	mk9187_A12	173	81262301	81.26	Gh_A12G0148	A12	2119162	2123148	AT4G33650	dynamin-related protein 3A	0.35	-0.24	0.03	0.01
cluster3	SL	qSL_A12_150	mk18878	mk9187_A12	173	81262301	81.26	Gh_A12G0149	A12	2140496	2141573	AT1G79020	Enhancer of polycomb-like transcription factor protein	0.11	0	0	0
cluster3	SL	qSL_A12_150	mk18878	mk9187_A12	173	81262301	81.26	Gh_A12G0150	A12	2190001	2216459	AT4G37940	AGAMOUS-like 21	0	0	0	0
cluster3	SL	qSL_A12_150	mk18878	mk9187_A12	173	81262301	81.26	Gh_A12G0151	A12	2232912	2235970	AT5G09590	mitochondrial HSO70 2	1.39	0.99	0.85	0.92
cluster3	SL	qSL_A12_150	mk18878	mk9187_A12	173	81262301	81.26	Gh_A12G0152	A12	2269312	2272374	AT5G09590	mitochondrial HSO70 2	1.35	0.94	0.84	0.88
cluster3	SL	qSL_A12_150	mk18878	mk9187_A12	173	81262301	81.26	Gh_A12G0153	A12	2297081	2303193	AT5G64440	fatty acid amide hydrolase	1.68	1.36	1.43	1.42
cluster3	SL	qSL_A12_150	mk18878	mk9187_A12	173	81262301	81.26	Gh_A12G0154	A12	2303973	2306629	AT1G11755	Undecaprenyl pyrophosphate synthetase family protein	0.59	0.27	0.3	0.51
cluster3	SL	qSL_A12_150	mk18878	mk9187_A12	173	81262301	81.26	Gh_A12G0155	A12	2308216	2309724	AT5G07900	Mitochondrial transcription termination factor family protein	-0.23	-1.1	-0.82	-1.1
cluster3	SL	qSL_A12_150	mk18878	mk9187_A12	173	81262301	81.26	Gh_A12G0156	A12	2312200	2312637	AT1G11760	0	-0.28	0.19	0.13	-0.08
cluster3	SL	qSL_A12_150	mk18878	mk9187_A12	173	81262301	81.26	Gh_A12G0157	A12	2327420	2329130	AT1G47740	PPPDE putative thiol peptidase family protein	-0.6	0	-0.89	0
cluster3	SL	qSL_A12_150	mk18878	mk9187_A12	173	81262301	81.26	Gh_A12G0158	A12	2330820	2333127	AT4G34350	4-hydroxy-3-methylbut-2-enyl diphosphate reductase	1.12	0.11	0.31	0.69
cluster3	SL	qSL_A12_150	mk18878	mk9187_A12	173	81262301	81.26	Gh_A12G0159	A12	2336388	2365784	AT1G50030	target of rapamycin	0.53	0.76	0.66	0.5
cluster3	SL	qSL_A12_150	mk18878	mk9187_A12	173	81262301	81.26	Gh_A12G0160	A12	2398910	2399281	AT3G49780	phytosulfokine 4 precursor	0	0.37	0	0
cluster3	SL	qSL_A12_150	mk18878	mk9187_A12	173	81262301	81.26	Gh_A12G0161	A12	2432160	2434087	AT1G50000	methyltransferases	0	-0.05	-0.68	-0.13
cluster3	SL	qSL_A12_150	mk18878	mk9187_A12	173	81262301	81.26	Gh_A12G0162	A12	2434589	2435077	AT5G65925	0	-0.1	0	0	0
cluster3	SL	qSL_A12_150	mk18878	mk9187_A12	173	81262301	81.26	Gh_A12G0163	A12	2436625	2437240	AT1G49975	0	1.22	1.2	1.14	0.93
cluster3	SL	qSL_A12_150	mk18878	mk9187_A12	173	81262301	81.26	Gh_A12G0164	A12	2460507	2461269	AT4G33800	0	-0.59	-0.23	-0.55	-0.96
cluster3	SL	qSL_A12_150	mk18878	mk9187_A12	173	81262301	81.26	Gh_A12G0165	A12	2482696	2492685	AT1G49960	Xanthine/uracil permease family protein	-0.82	-0.68	-0.92	-0.72
cluster3	SL	qSL_A12_150	mk18878	mk9187_A12	173	81262301	81.26	Gh_A12G0166	A12	2520865	2521990	0	0	1.4	1.2	1.2	1.27
cluster3	SL	qSL_A12_150	mk18878	mk9187_A12	173	81262301	81.26	Gh_A12G0167	A12	2536685	2539000	AT4G33840	Glycosyl hydrolase family 10 protein	0	0	0	0
cluster3	SL	qSL_A12_150	mk18878	mk9187_A12	173	81262301	81.26	Gh_A12G0168	A12	2553477	2554434	0	0	0	0	0	0
cluster3	SL	qSL_A12_150	mk18878	mk9187_A12	173	81262301	81.26	Gh_A12G0169	A12	2555854	2556717	0	0	0.01	-0.23	-0.3	-0.82
cluster3	SL	qSL_A12_150	mk18878	mk9187_A12	173	81262301	81.26	Gh_A12G0170	A12	2561465	2563572	AT3G19650	cyclin-related	1.06	1.04	0.97	1.02
cluster3	SL	qSL_A12_150	mk18878	mk9187_A12	173	81262301	81.26	Gh_A12G0171	A12	2578354	2578626	AT3G19615	0	0	0	0.76	0
cluster3	SL	qSL_A12_150	mk18878	mk9187_A12	173	81262301	81.26	Gh_A12G0172	A12	2581513	2585683	AT2G14835	RING/U-box superfamily protein	0.44	0.28	0.26	0.41
cluster3	SL	qSL_A12_150	mk18878	mk9187_A12	173	81262301	81.26	Gh_A12G0173	A12	2597929	2598629	AT1G27730	salt tolerance zinc finger	0	-0.05	0	-0.68
cluster3	SL	qSL_A12_150	mk18878	mk9187_A12	173	81262301	81.26	Gh_A12G0174	A12	2601362	2601923	AT3G43980	Ribosomal protein S14p/S29e family protein	1.39	0.88	1	0.95
cluster3	SL	qSL_A12_150	mk18878	mk9187_A12	173	81262301	81.26	Gh_A12G0175	A12	2604712	2606825	AT5G07280	Leucine-rich repeat transmembrane protein kinase	1.62	1.35	1.27	1.76
cluster3	SL	qSL_A12_150	mk18878	mk9187_A12	173	81262301	81.26	Gh_A12G0176	A12	2615874	2617430	AT1G49870	0	-0.03	-0.4	-0.77	-0.85
cluster3	SL	qSL_A12_150	mk18878	mk9187_A12	173	81262301	81.26	Gh_A12G0177	A12	2617573	2618812	AT1G49870	0	0.12	0	0	0
cluster3	SL	qSL_A12_150	mk18878	mk9187_A12	173	81262301	81.26	Gh_A12G0178	A12	2625111	2627669	AT1G49850	RING/U-box superfamily protein	0.6	0.18	0.19	0.63
cluster3	SL	qSL_A12_150	mk18878	mk9187_A12	173	81262301	81.26	Gh_A12G0179	A12	2631171	2632484	AT3G19080	SWIB complex BAF60b domain-containing protein	1.81	1.48	1.61	1.46
cluster3	SL	qSL_A12_150	mk18878	mk9187_A12	173	81262301	81.26	Gh_A12G0180	A12	2652419	2654611	AT3G19540	Protein of unknown function (DUF620)	1.4	0.8	0.72	1.17
cluster3	SL	qSL_A12_150	mk18878	mk9187_A12	173	81262301	81.26	Gh_A12G0181	A12	2676124	2678101	AT2G14960	Auxin-responsive GH3 family protein	0.39	-0.49	-0.4	0.12
cluster3	SL	qSL_A12_150	mk18878	mk9187_A12	173	81262301	81.26	Gh_A12G0182	A12	2699284	2702697	AT3G19510	Homeodomain-like protein with RING/FYVE/PHD-type zinc finger domain	0	0	0	0
cluster3	SL	qSL_A12_150	mk18878	mk9187_A12	173	81262301	81.26	Gh_A12G0183	A12	2706830	2708739	AT1G47230	CYCLIN A3;4	-0.36	0	0	0
cluster3	SL	qSL_A12_150	mk18878	mk9187_A12	173	81262301	81.26	Gh_A12G0184	A12	2709976	2712239	AT4G34270	TIP41-like family protein	1.26	1.04	1.1	1.12
cluster3	SL	qSL_A12_150	mk18878	mk9187_A12	173	81262301	81.26	Gh_A12G0185	A12	2713181	2713789	AT1G66140	zinc finger protein 4	0	0.34	0.58	0.3
cluster3	SL	qSL_A12_150	mk18878	mk9187_A12	173	81262301	81.26	Gh_A12G0186	A12	2765003	2766686	AT2G15000	0	1	0.1	0.84	0.71
cluster3	SL	qSL_A12_150	mk18878	mk9187_A12	173	81262301	81.26	Gh_A12G0187	A12	2767856	2775217	AT4G34260	1,2-alpha-L-fucosidases	-0.41	-0.82	-0.8	-0.59
cluster3	SL	qSL_A12_150	mk18878	mk9187_A12	173	81262301	81.26	Gh_A12G0188	A12	2779564	2833648	AT4G34260	1,2-alpha-L-fucosidases	0.56	0.09	0.42	0.43
cluster3	SL	qSL_A12_150	mk18878	mk9187_A12	173	81262301	81.26	Gh_A12G0189	A12	2847321	2850671	AT1G49820	S-methyl-5-thioribose kinase	1.14	0.98	0.89	1.05
cluster3	SL	qSL_A12_150	mk18878	mk9187_A12	173	81262301	81.26	Gh_A12G0190	A12	2854976	2855731	AT1G49820	S-methyl-5-thioribose kinase	0	0	0	0.49
cluster3	SL	qSL_A12_150	mk18878	mk9187_A12	173	81262301	81.26	Gh_A12G0191	A12	2882316	2885922	AT2G15230	lipase 1	1.57	1.32	1.34	1.3
cluster3	SL	qSL_A12_150	mk18878	mk9187_A12	173	81262301	81.26	Gh_A12G0192	A12	2887988	2888266	0	0	0	0	0	0
cluster3	SL	qSL_A12_150	mk18878	mk9187_A12	173	81262301	81.26	Gh_A12G0193	A12	2905457	2907165	AT4G34230	cinnamyl alcohol dehydrogenase 5	1.02	1.94	1.91	1.68
cluster3	SL	qSL_A12_150	mk18878	mk9187_A12	173	81262301	81.26	Gh_A12G0194	A12	2937082	2943840	AT2G15240	UNC-50 family protein	0.57	0.37	0.23	0.13
cluster3	SL	qSL_A12_150	mk18878	mk9187_A12	173	81262301	81.26	Gh_A12G0195	A12	2945780	2947172	AT2G15280	Reticulon family protein	0.6	0.48	0.4	0.63
cluster3	SL	qSL_A12_150	mk18878	mk9187_A12	173	81262301	81.26	Gh_A12G0196	A12	2954119	2957311	AT5G44700	Leucine-rich repeat transmembrane protein kinase	0.63	-0.18	0.14	-0.43
cluster3	SL	qSL_A12_150	mk18878	mk9187_A12	173	81262301	81.26	Gh_A12G0197	A12	2986994	2990091	AT4G34200	D-3-phosphoglycerate dehydrogenase	1.46	0.88	0.92	0.98
cluster3	SL	qSL_A12_150	mk18878	mk9187_A12	173	81262301	81.26	Gh_A12G0198	A12	2990803	2992658	AT4G35220	Cyclase family protein	0	0	0	0
cluster3	SL	qSL_A12_150	mk18878	mk9187_A12	173	81262301	81.26	Gh_A12G0199	A12	2994899	2996729	AT2G15430	DNA-directed RNA polymerase family protein	1.3	0.75	0.93	1.16
cluster3	SL	qSL_A12_150	mk18878	mk9187_A12	173	81262301	81.26	Gh_A12G0200	A12	2997737	3013352	AT3G19420	PTEN 2	1.12	1	1.05	1.25
cluster3	SL	qSL_A12_150	mk18878	mk9187_A12	173	81262301	81.26	Gh_A12G0201	A12	3027796	3028092	AT4G34131	UDP-glucosyl transferase 73B3	0	0	0	0
cluster3	SL	qSL_A12_150	mk18878	mk9187_A12	173	81262301	81.26	Gh_A12G0202	A12	3028994	3029260	AT2G15490	UDP-glycosyltransferase 73B4	0	0	0	0
cluster3	SL	qSL_A12_150	mk18878	mk9187_A12	173	81262301	81.26	Gh_A12G0203	A12	3048431	3048664	0	0	0	0	0	0
cluster3	SL	qSL_A12_150	mk18878	mk9187_A12	173	81262301	81.26	Gh_A12G0204	A12	3056132	3057507	AT4G34050	S-adenosyl-L-methionine-dependent methyltransferases superfamily protein	1.13	1.71	1.73	1.43
cluster3	SL	qSL_A12_150	mk18878	mk9187_A12	173	81262301	81.26	Gh_A12G0205	A12	3063162	3066731	AT4G34040	RING/U-box superfamily protein	1	0.62	0.62	0.59
cluster3	SL	qSL_A12_150	mk18878	mk9187_A12	173	81262301	81.26	Gh_A12G0206	A12	3105359	3109137	AT1G49740	PLC-like phosphodiesterases superfamily protein	0.76	0.41	0.64	0.78
cluster3	SL	qSL_A12_150	mk18878	mk9187_A12	173	81262301	81.26	Gh_A12G0207	A12	3122831	3127177	AT3G19300	Protein kinase superfamily protein	0.21	-0.34	-0.38	-0.15
cluster3	SL	qSL_A12_150	mk18878	mk9187_A12	173	81262301	81.26	Gh_A12G0208	A12	3128102	3130300	AT4G34980	subtilisin-like serine protease 2	0	-1.4	-1.52	0
cluster3	SL	qSL_A12_150	mk18878	mk9187_A12	173	81262301	81.26	Gh_A12G0209	A12	3139238	3141367	AT4G34980	subtilisin-like serine protease 2	0	0	0	0
cluster3	SL	qSL_A12_150	mk18878	mk9187_A12	173	81262301	81.26	Gh_A12G0210	A12	3143153	3144981	AT2G15570	Thioredoxin superfamily protein	0.71	0.11	0.52	0.9
cluster3	SL	qSL_A12_150	mk18878	mk9187_A12	173	81262301	81.26	Gh_A12G0211	A12	3145829	3148903	AT4G34030	3-methylcrotonyl-CoA carboxylase	1.38	0.97	1.01	1.16
cluster3	SL	qSL_A12_150	mk18878	mk9187_A12	173	81262301	81.26	Gh_A12G0212	A12	3172118	3175014	AT4G34000	abscisic acid responsive elements-binding factor 3	1.31	1.51	0.99	1.35
cluster3	SL	qSL_A12_150	mk18878	mk9187_A12	173	81262301	81.26	Gh_A12G0213	A12	3215380	3223473	AT4G33980	0	0	0	0	0
cluster3	SL	qSL_A12_150	mk18878	mk9187_A12	173	81262301	81.26	Gh_A12G0214	A12	3247282	3251361	AT3G19280	fucosyltransferase 11	0.92	0.32	0.41	0.69
cluster3	SL	qSL_A12_150	mk18878	mk9187_A12	173	81262301	81.26	Gh_A12G0215	A12	3261197	3265193	AT3G19260	LAG1 homologue 2	0	0	0	0
cluster3	SL	qSL_A12_150	mk18878	mk9187_A12	173	81262301	81.26	Gh_A12G0216	A12	3275895	3276731	AT4G34410	redox responsive transcription factor 1	-0.08	-0.55	-0.02	-0.49
cluster3	SL	qSL_A12_150	mk18878	mk9187_A12	173	81262301	81.26	Gh_A12G0217	A12	3319422	3319850	ATCG00830	ribosomal protein L2	0.99	1.04	0.92	0.72
cluster3	SL	qSL_A12_150	mk18878	mk9187_A12	173	81262301	81.26	Gh_A12G0218	A12	3320259	3320714	ATCG00810	ribosomal protein L22	0.6	0.5	0.51	0.3
cluster3	SL	qSL_A12_150	mk18878	mk9187_A12	173	81262301	81.26	Gh_A12G0219	A12	3323247	3323615	ATCG00780	ribosomal protein L14	1.04	0.63	0.54	0.27
cluster3	SL	qSL_A12_150	mk18878	mk9187_A12	173	81262301	81.26	Gh_A12G0220	A12	3324882	3325298	ATCG00750	ribosomal protein S11	1.09	0.99	0.91	0.75
cluster3	SL	qSL_A12_150	mk18878	mk9187_A12	173	81262301	81.26	Gh_A12G0221	A12	3327605	3329025	AT5G19660	SITE-1 protease	-0.03	-0.7	-0.66	-0.38
cluster3	SL	qSL_A12_150	mk18878	mk9187_A12	173	81262301	81.26	Gh_A12G0222	A12	3332392	3333303	AT1G47480	alpha/beta-Hydrolases superfamily protein	0.53	0.98	1.27	0.96
cluster3	SL	qSL_A12_150	mk18878	mk9187_A12	173	81262301	81.26	Gh_A12G0223	A12	3367391	3370728	AT2G15730	P-loop containing nucleoside triphosphate hydrolases superfamily protein	0.37	-0.17	-0.28	-0.42
cluster3	SL	qSL_A12_150	mk18878	mk9187_A12	173	81262301	81.26	Gh_A12G0224	A12	3373054	3376544	AT3G19130	RNA-binding protein 47B	0.59	0.18	0.19	-0.04
cluster3	SL	qSL_A12_150	mk18878	mk9187_A12	173	81262301	81.26	Gh_A12G0225	A12	3401458	3402459	AT2G15760	Protein of unknown function (DUF1645)	0.43	-0.36	-0.21	0.18
cluster3	SL	qSL_A12_150	mk18878	mk9187_A12	173	81262301	81.26	Gh_A12G0226	A12	3475697	3476272	AT2G15780	Cupredoxin superfamily protein	1.14	0.99	1.04	0.99
cluster3	SL	qSL_A12_150	mk18878	mk9187_A12	173	81262301	81.26	Gh_A12G0227	A12	3490149	3490493	AT4G39510	cytochrome P450, family 96, subfamily A, polypeptide 12	0	0	0	0
cluster3	SL	qSL_A12_150	mk18878	mk9187_A12	173	81262301	81.26	Gh_A12G0228	A12	3490729	3491624	AT4G39490	cytochrome P450, family 96, subfamily A, polypeptide 10	-0.06	-0.59	-0.8	-0.62
cluster3	SL	qSL_A12_150	mk18878	mk9187_A12	173	81262301	81.26	Gh_A12G0229	A12	3494975	3496510	AT4G39490	cytochrome P450, family 96, subfamily A, polypeptide 10	0	-0.89	-0.72	-1.22
cluster3	SL	qSL_A12_150	mk18878	mk9187_A12	173	81262301	81.26	Gh_A12G0230	A12	3520586	3523878	AT3G19090	RNA-binding protein	0	0	0	0
cluster3	SL	qSL_A12_150	mk18878	mk9187_A12	173	81262301	81.26	Gh_A12G0231	A12	3532729	3534841	AT2G03500	Homeodomain-like superfamily protein	0.63	0.57	0.52	0.32
cluster3	SL	qSL_A12_150	mk18878	mk9187_A12	173	81262301	81.26	Gh_A12G0232	A12	3562305	3564372	AT1G49510	embryo defective 1273	0.89	0.43	0.58	0.71
cluster3	SL	qSL_A12_150	mk18878	mk9187_A12	173	81262301	81.26	Gh_A12G0233	A12	3565986	3567271	AT3G50440	methyl esterase 10	-0.52	0	0	-0.37
cluster3	SL	qSL_A12_150	mk18878	mk9187_A12	173	81262301	81.26	Gh_A12G0234	A12	3572171	3573860	AT2G23600	acetone-cyanohydrin lyase	0.75	-0.17	-0.05	0.49
cluster3	SL	qSL_A12_150	mk18878	mk9187_A12	173	81262301	81.26	Gh_A12G0235	A12	3578894	3584133	AT2G15860	0	1.04	0.91	0.91	0.92
cluster3	SL	qSL_A12_150	mk18878	mk9187_A12	173	81262301	81.26	Gh_A12G0236	A12	3586091	3587818	AT5G44700	Leucine-rich repeat transmembrane protein kinase	0	-1.22	-1.52	0
cluster3	SL	qSL_A12_150	mk18878	mk9187_A12	173	81262301	81.26	Gh_A12G0237	A12	3588525	3589749	AT2G15890	maternal effect embryo arrest 14	1.61	0.73	1.24	1.89
cluster3	SL	qSL_A12_150	mk18878	mk9187_A12	173	81262301	81.26	Gh_A12G0238	A12	3607049	3609077	AT2G15900	Phox-associated domain;Phox-like;Sorting nexin, C-terminal	-1.05	0	-0.74	-0.8
cluster3	SL	qSL_A12_150	mk18878	mk9187_A12	173	81262301	81.26	Gh_A12G0239	A12	3609182	3614065	AT2G15900	Phox-associated domain;Phox-like;Sorting nexin, C-terminal	-0.24	-0.8	-0.96	-0.82
cluster3	SL	qSL_A12_150	mk18878	mk9187_A12	173	81262301	81.26	Gh_A12G0240	A12	3690174	3690581	0	0	0	0	0	0
cluster3	SL	qSL_A12_150	mk18878	mk9187_A12	173	81262301	81.26	Gh_A12G0241	A12	3695973	3696311	AT4G01500	AP2/B3-like transcriptional factor family protein	0	0	0	0
cluster3	SL	qSL_A12_150	mk18878	mk9187_A12	173	81262301	81.26	Gh_A12G0242	A12	3713337	3715610	AT1G58110	Basic-leucine zipper (bZIP) transcription factor family protein	0.02	-0.03	-0.15	-0.08
cluster3	SL	qSL_A12_150	mk18878	mk9187_A12	173	81262301	81.26	Gh_A12G0243	A12	3722040	3726903	AT4G35790	phospholipase D delta	-1.7	-1.4	0	0
cluster3	SL	qSL_A12_150	mk18878	mk9187_A12	173	81262301	81.26	Gh_A12G0244	A12	3742348	3744250	AT4G20020	0	1.21	0.62	0.63	0.92
cluster3	SL	qSL_A12_150	mk18878	mk9187_A12	173	81262301	81.26	Gh_A12G0245	A12	3751167	3751583	AT1G60950	2Fe-2S ferredoxin-like superfamily protein	0.73	0.89	1.38	1.32
cluster3	SL	qSL_A12_150	mk18878	mk9187_A12	173	81262301	81.26	Gh_A12G0246	A12	3754895	3773702	AT1G10950	transmembrane nine 1	1.31	0.82	0.87	1
cluster3	SL	qSL_A12_150	mk18878	mk9187_A12	173	81262301	81.26	Gh_A12G0247	A12	3776901	3779651	AT1G60940	SNF1-related protein kinase 2.10	1.47	1.16	1.15	1.37
cluster3	SL	qSL_A12_150	mk18878	mk9187_A12	173	81262301	81.26	Gh_A12G0248	A12	3785771	3814765	AT1G71220	UDP-glucose:glycoprotein glucosyltransferases;transferases, transferring hexosyl groups;transferases, transferring glycosyl groups	-0.66	-1.52	-1.7	-1
cluster3	SL	qSL_A12_150	mk18878	mk9187_A12	173	81262301	81.26	Gh_A12G0249	A12	3871480	3873914	AT3G18820	RAB GTPase homolog G3F	1.41	1.25	1.15	1.22
cluster3	SL	qSL_A12_150	mk18878	mk9187_A12	173	81262301	81.26	Gh_A12G0250	A12	3893917	3899482	AT4G34450	coatomer gamma-2 subunit, putative / gamma-2 coat protein, putative / gamma-2 COP, putative	0.56	0.45	0.37	0.33
cluster3	SL	qSL_A12_150	mk18878	mk9187_A12	173	81262301	81.26	Gh_A12G0251	A12	3902453	3905263	AT4G34500	Protein kinase superfamily protein	0.82	0.47	0.47	0.73
cluster3	SL	qSL_A12_150	mk18878	mk9187_A12	173	81262301	81.26	Gh_A12G0252	A12	3954403	3956987	AT5G53070	Ribosomal protein L9/RNase H1	0.51	-0.6	-0.21	-0.12
cluster3	SL	qSL_A12_150	mk18878	mk9187_A12	173	81262301	81.26	Gh_A12G0253	A12	3958236	3960517	AT1G63850	BTB/POZ domain-containing protein	0.73	0.33	0.36	0.5
cluster3	SL	qSL_A12_150	mk18878	mk9187_A12	173	81262301	81.26	Gh_A12G0254	A12	3961430	3962277	AT4G39300	0	-0.35	0.51	0.36	0.39
cluster3	SL	qSL_A12_150	mk18878	mk9187_A12	173	81262301	81.26	Gh_A12G0255	A12	3962603	3964910	AT1G79010	Alpha-helical ferredoxin	-0.39	-0.25	-0.66	-0.77
cluster3	SL	qSL_A12_150	mk18878	mk9187_A12	173	81262301	81.26	Gh_A12G0256	A12	3966340	3970320	AT2G16250	Leucine-rich repeat protein kinase family protein	0.3	-0.15	0.03	0.05
cluster3	SL	qSL_A12_150	mk18878	mk9187_A12	173	81262301	81.26	Gh_A12G0257	A12	4054025	4054799	AT2G21660	cold, circadian rhythm, and rna binding 2	1.82	1.59	1.65	1.42
cluster3	SL	qSL_A12_150	mk18878	mk9187_A12	173	81262301	81.26	Gh_A12G0258	A12	4089239	4115574	AT2G18360	alpha/beta-Hydrolases superfamily protein	-1.15	-0.89	-0.92	-0.92
cluster3	SL	qSL_A12_150	mk18878	mk9187_A12	173	81262301	81.26	Gh_A12G0259	A12	4182812	4185230	AT4G34530	cryptochrome-interacting basic-helix-loop-helix 1	0.7	1.1	1.05	0.93
cluster3	SL	qSL_A12_150	mk18878	mk9187_A12	173	81262301	81.26	Gh_A12G0260	A12	4188936	4190505	AT2G21620	Adenine nucleotide alpha hydrolases-like superfamily protein	0.87	0.48	0.65	0.29
cluster3	SL	qSL_A12_150	mk18878	mk9187_A12	173	81262301	81.26	Gh_A12G0261	A12	4219157	4220743	0	0	-0.09	0.11	0.11	-0.55
cluster3	SL	qSL_A12_150	mk18878	mk9187_A12	173	81262301	81.26	Gh_A12G0262	A12	4235659	4237205	AT4G39220	Rer1 family protein	1.16	1	1.03	0.94
cluster3	SL	qSL_A12_150	mk18878	mk9187_A12	173	81262301	81.26	Gh_A12G0263	A12	4311973	4314595	AT2G16365	F-box family protein	0.9	0.87	0.67	0.8
cluster3	SL	qSL_A12_150	mk18878	mk9187_A12	173	81262301	81.26	Gh_A12G0264	A12	4317092	4318174	AT2G21580	Ribosomal protein S25 family protein	0	0	0	0
cluster3	SL	qSL_A12_150	mk18878	mk9187_A12	173	81262301	81.26	Gh_A12G0265	A12	4339612	4341250	AT4G31940	cytochrome P450, family 82, subfamily C, polypeptide 4	0.28	0.39	0.45	0.69
cluster3	SL	qSL_A12_150	mk18878	mk9187_A12	173	81262301	81.26	Gh_A12G0266	A12	4343667	4345562	AT4G31850	proton gradient regulation 3	0.12	-0.4	-0.21	-0.1
cluster3	SL	qSL_A12_150	mk18878	mk9187_A12	173	81262301	81.26	Gh_A12G0267	A12	4348098	4348346	AT2G15910	CSL zinc finger domain-containing protein	2.21	1.92	2.28	2.21
cluster3	SL	qSL_A12_150	mk18878	mk9187_A12	173	81262301	81.26	Gh_A12G0268	A12	4461295	4462758	AT5G42650	allene oxide synthase	0.78	0.92	0.85	0.95
cluster3	SL	qSL_A12_150	mk18878	mk9187_A12	173	81262301	81.26	Gh_A12G0269	A12	4508114	4509382	AT5G42650	allene oxide synthase	0	0	-1.3	0
cluster3	SL	qSL_A12_150	mk18878	mk9187_A12	173	81262301	81.26	Gh_A12G0270	A12	4538621	4539865	AT3G50830	cold-regulated 413-plasma membrane 2	0.73	0.61	0.74	0.75
cluster3	SL	qSL_A12_150	mk18878	mk9187_A12	173	81262301	81.26	Gh_A12G0271	A12	4541575	4542294	AT2G16050	Cysteine/Histidine-rich C1 domain family protein	0.06	-0.15	0.02	-0.1
cluster3	SL	qSL_A12_150	mk18878	mk9187_A12	173	81262301	81.26	Gh_A12G0272	A12	4552124	4552645	AT3G50800	0	0	0	0	0
cluster3	SL	qSL_A12_150	mk18878	mk9187_A12	173	81262301	81.26	Gh_A12G0273	A12	4553705	4554286	AT2G24840	AGAMOUS-like 61	0	0	0	0
cluster3	SL	qSL_A12_150	mk18878	mk9187_A12	173	81262301	81.26	Gh_A12G0274	A12	4564352	4564840	AT2G14610	pathogenesis-related gene 1	0.64	0.66	0.94	0.81
cluster3	SL	qSL_A12_150	mk18878	mk9187_A12	173	81262301	81.26	Gh_A12G0275	A12	4621251	4621550	0	0	0	0	-0.03	0.14
cluster3	SL	qSL_A12_150	mk18878	mk9187_A12	173	81262301	81.26	Gh_A12G0276	A12	4623244	4626814	AT2G14520	CBS domain-containing protein with a domain of unknown function (DUF21)	-0.06	-0.12	-0.24	-0.27
cluster3	SL	qSL_A12_150	mk18878	mk9187_A12	173	81262301	81.26	Gh_A12G0277	A12	4627069	4629550	AT2G14260	proline iminopeptidase	1.21	0.94	1.04	1.11
cluster3	SL	qSL_A12_150	mk18878	mk9187_A12	173	81262301	81.26	Gh_A12G0278	A12	4653326	4655053	AT5G64510	0	1.03	1.43	1.51	1.38
cluster3	SL	qSL_A12_150	mk18878	mk9187_A12	173	81262301	81.26	Gh_A12G0279	A12	4689399	4691281	AT4G33670	NAD(P)-linked oxidoreductase superfamily protein	1.41	1.19	1.19	1.25
cluster3	SL	qSL_A12_150	mk18878	mk9187_A12	173	81262301	81.26	Gh_A12G0280	A12	4692863	4694291	AT5G09650	pyrophosphorylase 6	1.53	1.58	1.53	1.21
cluster3	SL	qSL_A12_150	mk18878	mk9187_A12	173	81262301	81.26	Gh_A12G0281	A12	4694739	4695655	AT4G21860	methionine sulfoxide reductase B 2	1.83	1.68	1.68	1.56
cluster3	SL	qSL_A12_150	mk18878	mk9187_A12	173	81262301	81.26	Gh_A12G0282	A12	4695794	4697326	0	0	0	0	0	0
cluster3	SL	qSL_A12_150	mk18878	mk9187_A12	173	81262301	81.26	Gh_A12G0283	A12	4697336	4698493	AT4G37880	LisH/CRA/RING-U-box domains-containing protein	0.43	0.2	0.28	0.37
cluster3	SL	qSL_A12_150	mk18878	mk9187_A12	173	81262301	81.26	Gh_A12G0284	A12	4698781	4699254	AT5G64480	0	0.75	0.72	0.89	0.54
cluster3	SL	qSL_A12_150	mk18878	mk9187_A12	173	81262301	81.26	Gh_A12G0285	A12	4734739	4737019	AT1G10890	0	1.06	0.79	0.8	0.77
cluster3	SL	qSL_A12_150	mk18878	mk9187_A12	173	81262301	81.26	Gh_A12G0286	A12	4765550	4767500	AT1G09580	emp24/gp25L/p24 family/GOLD family protein	0	0	0	0
cluster3	SL	qSL_A12_150	mk18878	mk9187_A12	173	81262301	81.26	Gh_A12G0287	A12	4768150	4769572	AT1G10780	F-box/RNI-like superfamily protein	-0.92	-1.4	-0.89	-0.47
cluster3	SL	qSL_A12_150	mk18878	mk9187_A12	173	81262301	81.26	Gh_A12G0288	A12	4823494	4826755	AT1G10790	0	1.02	0.95	0.65	0.76
cluster3	SL	qSL_A12_150	mk18878	mk9187_A12	173	81262301	81.26	Gh_A12G0289	A12	4887717	4890751	AT5G24690	Protein of unknown function (DUF3411)	1.68	1.29	1.29	1.3
cluster3	SL	qSL_A12_150	mk18878	mk9187_A12	173	81262301	81.26	Gh_A12G0290	A12	4940136	4940984	AT3G06470	GNS1/SUR4 membrane protein family	0.27	0.61	0.58	0.08
cluster3	SL	qSL_A12_150	mk18878	mk9187_A12	173	81262301	81.26	Gh_A12G0291	A12	4983330	4985914	AT5G53070	Ribosomal protein L9/RNase H1	0.24	-0.46	-0.19	-0.12
cluster3	SL	qSL_A12_150	mk18878	mk9187_A12	173	81262301	81.26	Gh_A12G0292	A12	4987025	4988239	AT1G77700	Pathogenesis-related thaumatin superfamily protein	-0.14	-0.28	-0.13	-0.92
cluster3	SL	qSL_A12_150	mk18878	mk9187_A12	173	81262301	81.26	Gh_A12G0293	A12	4988812	4993582	AT5G24750	UDP-Glycosyltransferase superfamily protein	0.08	-0.3	-0.25	-0.35
cluster3	SL	qSL_A12_150	mk18878	mk9187_A12	173	81262301	81.26	Gh_A12G0294	A12	5048526	5050171	AT1G68150	WRKY DNA-binding protein 9	-0.18	-0.15	-0.06	0.36
cluster3	SL	qSL_A12_150	mk18878	mk9187_A12	173	81262301	81.26	Gh_A12G0295	A12	5057665	5062363	AT1G68170	nodulin MtN21 /EamA-like transporter family protein	0	0	0	0
cluster3	SL	qSL_A12_150	mk18878	mk9187_A12	173	81262301	81.26	Gh_A12G0296	A12	5071432	5072599	AT1G15120	Ubiquinol-cytochrome C reductase hinge protein	1.69	0.63	1.25	1.16
cluster3	SL	qSL_A12_150	mk18878	mk9187_A12	173	81262301	81.26	Gh_A12G0297	A12	5073568	5077178	AT4G35270	Plant regulator RWP-RK family protein	0.2	0.24	0.37	0.14
cluster3	SL	qSL_A12_150	mk18878	mk9187_A12	173	81262301	81.26	Gh_A12G0298	A12	5101520	5106826	AT2G17200	ubiquitin family protein	1.04	1.01	0.9	1.07
cluster3	SL	qSL_A12_150	mk18878	mk9187_A12	173	81262301	81.26	Gh_A12G0299	A12	5110427	5116150	AT4G35260	isocitrate dehydrogenase 1	0	0	-1.22	0
cluster3	SL	qSL_A12_150	mk18878	mk9187_A12	173	81262301	81.26	Gh_A12G0300	A12	5117281	5119454	AT2G17980	Sec1/munc18-like (SM) proteins superfamily	1.19	0.99	1.01	1.04
cluster3	SL	qSL_A12_150	mk18878	mk9187_A12	173	81262301	81.26	Gh_A12G0301	A12	5128424	5130937	AT4G38370	Phosphoglycerate mutase family protein	1.18	1.13	1.18	1.05
cluster3	SL	qSL_A12_150	mk18878	mk9187_A12	173	81262301	81.26	Gh_A12G0302	A12	5131717	5135837	AT4G38360	Protein of unknown function (DUF300)	0.31	-0.12	-0.12	0.18
cluster3	SL	qSL_A12_150	mk18878	mk9187_A12	173	81262301	81.26	Gh_A12G0303	A12	5138527	5140399	AT2G17120	lysm domain GPI-anchored protein 2 precursor	-0.41	-0.68	-0.41	-0.1
cluster3	SL	qSL_A12_150	mk18878	mk9187_A12	173	81262301	81.26	Gh_A12G0304	A12	5249966	5254298	AT4G35240	Protein of unknown function (DUF630 and DUF632)	0.9	0.72	0.6	0.65
cluster3	SL	qSL_A12_150	mk18878	mk9187_A12	173	81262301	81.26	Gh_A12G0305	A12	5389896	5393535	AT4G35230	BR-signaling kinase 1	1.02	1.13	1.1	1.01
cluster3	SL	qSL_A12_150	mk18878	mk9187_A12	173	81262301	81.26	Gh_A12G0306	A12	5428918	5429760	AT2G17080	Arabidopsis protein of unknown function (DUF241)	0	0	0	-0.89
cluster3	SL	qSL_A12_150	mk18878	mk9187_A12	173	81262301	81.26	Gh_A12G0307	A12	5436283	5437100	AT4G35200	Arabidopsis protein of unknown function (DUF241)	0	0	0	0
cluster3	SL	qSL_A12_150	mk18878	mk9187_A12	173	81262301	81.26	Gh_A12G0308	A12	5454017	5454859	AT2G17080	Arabidopsis protein of unknown function (DUF241)	0	0	0	0
cluster3	SL	qSL_A12_150	mk18878	mk9187_A12	173	81262301	81.26	Gh_A12G0309	A12	5464208	5464648	AT2G17080	Arabidopsis protein of unknown function (DUF241)	0	0	0	0
cluster3	SL	qSL_A12_150	mk18878	mk9187_A12	173	81262301	81.26	Gh_A12G0310	A12	5471717	5472559	AT2G17080	Arabidopsis protein of unknown function (DUF241)	0	0	0	0
cluster3	SL	qSL_A12_150	mk18878	mk9187_A12	173	81262301	81.26	Gh_A12G0311	A12	5511491	5512327	AT2G17080	Arabidopsis protein of unknown function (DUF241)	0	0	0	0
cluster3	SL	qSL_A12_150	mk18878	mk9187_A12	173	81262301	81.26	Gh_A12G0312	A12	5513293	5514111	AT4G35210	Arabidopsis protein of unknown function (DUF241)	0	0	0	0
cluster3	SL	qSL_A12_150	mk18878	mk9187_A12	173	81262301	81.26	Gh_A12G0313	A12	5551202	5551948	AT4G35200	Arabidopsis protein of unknown function (DUF241)	0	0	0	0
cluster3	SL	qSL_A12_150	mk18878	mk9187_A12	173	81262301	81.26	Gh_A12G0314	A12	5559209	5560051	AT2G17080	Arabidopsis protein of unknown function (DUF241)	0	0	-1.4	0
cluster3	SL	qSL_A12_150	mk18878	mk9187_A12	173	81262301	81.26	Gh_A12G0315	A12	5566115	5566852	AT2G17080	Arabidopsis protein of unknown function (DUF241)	0	0	0	0
cluster3	SL	qSL_A12_150	mk18878	mk9187_A12	173	81262301	81.26	Gh_A12G0316	A12	5601337	5604136	AT4G29010	Enoyl-CoA hydratase/isomerase family	0	0	0	0
cluster3	SL	qSL_A12_150	mk18878	mk9187_A12	173	81262301	81.26	Gh_A12G0317	A12	5686754	5687596	AT4G35210	Arabidopsis protein of unknown function (DUF241)	0	0	-1.22	0
cluster3	SL	qSL_A12_150	mk18878	mk9187_A12	173	81262301	81.26	Gh_A12G0318	A12	5701487	5702305	AT4G35200	Arabidopsis protein of unknown function (DUF241)	0	0	0	0
cluster3	SL	qSL_A12_150	mk18878	mk9187_A12	173	81262301	81.26	Gh_A12G0319	A12	5752771	5753848	AT2G17040	NAC domain containing protein 36	0.45	0.25	-0.46	0.76
cluster3	SL	qSL_A12_150	mk18878	mk9187_A12	173	81262301	81.26	Gh_A12G0320	A12	5763894	5764546	AT1G20440	cold-regulated 47	0.45	0	0.31	-0.24
cluster3	SL	qSL_A12_150	mk18878	mk9187_A12	173	81262301	81.26	Gh_A12G0321	A12	5776410	5776643	0	0	0	0	0	0
cluster3	SL	qSL_A12_150	mk18878	mk9187_A12	173	81262301	81.26	Gh_A12G0322	A12	5830553	5833729	AT1G76160	SKU5 similar 5	-1.52	-1.22	-1.3	-1.1
cluster3	SL	qSL_A12_150	mk18878	mk9187_A12	173	81262301	81.26	Gh_A12G0323	A12	5834910	5836540	AT5G55050	GDSL-like Lipase/Acylhydrolase superfamily protein	0	0	0	0
cluster3	SL	qSL_A12_150	mk18878	mk9187_A12	173	81262301	81.26	Gh_A12G0324	A12	5836988	5839342	AT1G77280	Protein kinase protein with adenine nucleotide alpha hydrolases-like domain	-1	0	-0.66	-0.85
cluster3	SL	qSL_A12_150	mk18878	mk9187_A12	173	81262301	81.26	Gh_A12G0325	A12	5843583	5844406	AT1G16210	0	1.52	1.44	1.51	1.49
cluster3	SL	qSL_A12_150	mk18878	mk9187_A12	173	81262301	81.26	Gh_A12G0326	A12	5936481	5937613	AT4G35160	O-methyltransferase family protein	0	0	0	0
cluster3	SL	qSL_A12_150	mk18878	mk9187_A12	173	81262301	81.26	Gh_A12G0327	A12	6011488	6015258	AT2G17020	F-box/RNI-like superfamily protein	0.8	0.6	0.49	0.56
cluster3	SL	qSL_A12_150	mk18878	mk9187_A12	173	81262301	81.26	Gh_A12G0328	A12	6044433	6060851	AT5G40820	Ataxia telangiectasia-mutated and RAD3-related	-0.35	-0.85	-0.77	-0.62
cluster3	SL	qSL_A12_150	mk18878	mk9187_A12	173	81262301	81.26	Gh_A12G0329	A12	6076324	6078258	AT1G56690	Pentatricopeptide repeat (PPR) superfamily protein	-0.02	-0.62	-0.29	-0.26
cluster3	SL	qSL_A12_150	mk18878	mk9187_A12	173	81262301	81.26	Gh_A12G0330	A12	6100507	6104566	AT4G35140	Transducin/WD40 repeat-like superfamily protein	0.79	0.45	0.5	0.59
cluster3	SL	qSL_A12_150	mk18878	mk9187_A12	173	81262301	81.26	Gh_A12G0331	A12	6109037	6115372	AT2G16980	Major facilitator superfamily protein	-0.19	-0.35	-0.48	-0.57
cluster3	SL	qSL_A12_150	mk18878	mk9187_A12	173	81262301	81.26	Gh_A12G0332	A12	6123876	6126816	AT4G38500	Protein of unknown function (DUF616)	0.92	0.36	0.43	0.58
cluster3	SL	qSL_A12_150	mk18878	mk9187_A12	173	81262301	81.26	Gh_A12G0333	A12	6127080	6130945	0	0	-0.02	0.91	0.89	0.7
cluster3	SL	qSL_A12_150	mk18878	mk9187_A12	173	81262301	81.26	Gh_A12G0334	A12	6131406	6133401	AT2G20920	Protein of unknown function (DUF3353)	1.59	1.49	1.59	1.37
cluster3	SL	qSL_A12_150	mk18878	mk9187_A12	173	81262301	81.26	Gh_A12G0335	A12	6134950	6138240	AT4G38520	Protein phosphatase 2C family protein	0.49	0.13	-0.06	0.26
cluster3	SL	qSL_A12_150	mk18878	mk9187_A12	173	81262301	81.26	Gh_A12G0336	A12	6172532	6175397	AT1G20200	PAM domain (PCI/PINT associated module) protein	0.3	0.05	0.18	-0.17
cluster3	SL	qSL_A12_150	mk18878	mk9187_A12	173	81262301	81.26	Gh_A12G0337	A12	6176078	6178491	AT2G16910	basic helix-loop-helix (bHLH) DNA-binding superfamily protein	0	0	-1.52	0
cluster3	SL	qSL_A12_150	mk18878	mk9187_A12	173	81262301	81.26	Gh_A12G0338	A12	6217270	6220396	AT2G16900	Arabidopsis phospholipase-like protein (PEARLI 4) family	0.78	0.65	0.57	0.94
cluster3	SL	qSL_A12_150	mk18878	mk9187_A12	173	81262301	81.26	Gh_A12G0339	A12	6221142	6221722	AT4G34210	SKP1-like 11	0.31	0.29	0.34	0
cluster3	SL	qSL_A12_150	mk18878	mk9187_A12	173	81262301	81.26	Gh_A12G0340	A12	6259235	6259810	AT1G20140	SKP1-like 4	0	0	0	0
cluster3	SL	qSL_A12_150	mk18878	mk9187_A12	173	81262301	81.26	Gh_A12G0341	A12	6300217	6301979	AT4G35030	Protein kinase superfamily protein	0	-1.15	-1.05	-1.15
cluster3	SL	qSL_A12_150	mk18878	mk9187_A12	173	81262301	81.26	Gh_A12G0342	A12	6444806	6445613	AT5G53300	ubiquitin-conjugating enzyme 10	0.56	0.57	0.47	0.9
cluster3	SL	qSL_A12_150	mk18878	mk9187_A12	173	81262301	81.26	Gh_A12G0343	A12	6446905	6450578	AT1G75840	RAC-like GTP binding protein 5	1.27	0.92	1.22	1.3
cluster3	SL	qSL_A12_150	mk18878	mk9187_A12	173	81262301	81.26	Gh_A12G0344	A12	6477148	6481665	AT2G16730	glycosyl hydrolase family 35 protein	0	0	0	0
cluster3	SL	qSL_A12_150	mk18878	mk9187_A12	173	81262301	81.26	Gh_A12G0345	A12	6499006	6499244	AT1G50500	Membrane trafficking VPS53 family protein	0	0	0	0
cluster3	SL	qSL_A12_150	mk18878	mk9187_A12	173	81262301	81.26	Gh_A12G0346	A12	6499271	6500475	AT2G19490	recA DNA recombination family protein	0.67	0.56	0.42	0.19
cluster3	SL	qSL_A12_150	mk18878	mk9187_A12	173	81262301	81.26	Gh_A12G0347	A12	6503746	6512111	AT4G38600	HEAT repeat ;HECT-domain (ubiquitin-transferase)	1.13	0.9	0.88	1.05
cluster3	SL	qSL_A12_150	mk18878	mk9187_A12	173	81262301	81.26	Gh_A12G0348	A12	6546614	6547499	0	0	0	0	0	0
cluster3	SL	qSL_A12_150	mk18878	mk9187_A12	173	81262301	81.26	Gh_A12G0349	A12	6604932	6605799	AT4G38620	myb domain protein 4	0.81	0.4	0.33	0.37
cluster3	SL	qSL_A12_150	mk18878	mk9187_A12	173	81262301	81.26	Gh_A12G0350	A12	6712628	6714567	AT2G17840	Senescence/dehydration-associated protein-related	1.2	1.14	1.16	1.29
cluster3	SL	qSL_A12_150	mk18878	mk9187_A12	173	81262301	81.26	Gh_A12G0351	A12	6759250	6759857	AT2G16700	actin depolymerizing factor 5	-0.09	0.26	0.1	0.03
cluster3	SL	qSL_A12_150	mk18878	mk9187_A12	173	81262301	81.26	Gh_A12G0352	A12	6765686	6766985	AT4G38670	Pathogenesis-related thaumatin superfamily protein	0.92	1.04	1.04	0.82
cluster3	SL	qSL_A12_150	mk18878	mk9187_A12	173	81262301	81.26	Gh_A12G0353	A12	6802917	6804824	AT4G34940	armadillo repeat only 1	0	-0.85	-1.52	-1.4
cluster3	SL	qSL_A12_150	mk18878	mk9187_A12	173	81262301	81.26	Gh_A12G0354	A12	6849955	6854438	AT3G16620	translocon outer complex protein 120	0.97	0.84	0.79	0.82
cluster3	SL	qSL_A12_150	mk18878	mk9187_A12	173	81262301	81.26	Gh_A12G0355	A12	6858209	6861170	AT2G21070	methyltransferases	0.51	0.24	0.42	0.44
cluster3	SL	qSL_A12_150	mk18878	mk9187_A12	173	81262301	81.26	Gh_A12G0356	A12	6861615	6862571	AT4G38690	PLC-like phosphodiesterases superfamily protein	0	-0.46	-0.68	-0.28
cluster3	SL	qSL_A12_150	mk18878	mk9187_A12	173	81262301	81.26	Gh_A12G0357	A12	6887764	6892026	AT3G16620	translocon outer complex protein 120	0.87	0.45	0.48	0.61
cluster3	SL	qSL_A12_150	mk18878	mk9187_A12	173	81262301	81.26	Gh_A12G0358	A12	6894213	6895905	AT4G38710	glycine-rich protein	0.92	0.99	0.87	0.81
cluster3	SL	qSL_A12_150	mk18878	mk9187_A12	173	81262301	81.26	Gh_A12G0359	A12	6937636	6940872	AT2G21120	Protein of unknown function (DUF803)	0.64	0.17	0.23	0.46
cluster3	SL	qSL_A12_150	mk18878	mk9187_A12	173	81262301	81.26	Gh_A12G0360	A12	6951081	6955217	AT2G46290	Transducin/WD40 repeat-like superfamily protein	-0.05	-1	-0.32	0.01
cluster3	SL	qSL_A12_150	mk18878	mk9187_A12	173	81262301	81.26	Gh_A12G0361	A12	6958340	6974177	AT4G38760	Protein of unknown function (DUF3414)	0.53	0.07	0.08	0.26
cluster3	SL	qSL_A12_150	mk18878	mk9187_A12	173	81262301	81.26	Gh_A12G0362	A12	6986053	6988447	AT2G16595	Translocon-associated protein (TRAP), alpha subunit	0	0	0	0
cluster3	SL	qSL_A12_150	mk18878	mk9187_A12	173	81262301	81.26	Gh_A12G0363	A12	7005403	7005804	0	0	0.29	0.34	0.43	0.02
cluster3	SL	qSL_A12_150	mk18878	mk9187_A12	173	81262301	81.26	Gh_A12G0364	A12	7006951	7007337	AT2G21180	0	0.94	1.65	1.82	1.48
cluster3	SL	qSL_A12_150	mk18878	mk9187_A12	173	81262301	81.26	Gh_A12G0365	A12	7025805	7026095	0	0	1.07	0.85	1.21	1.47
cluster3	SL	qSL_A12_150	mk18878	mk9187_A12	173	81262301	81.26	Gh_A12G0366	A12	7067025	7070079	AT4G38790	ER lumen protein retaining receptor family protein	1.36	0.89	1.01	1.07
cluster3	SL	qSL_A12_150	mk18878	mk9187_A12	173	81262301	81.26	Gh_A12G0367	A12	7070762	7072088	AT4G34850	Chalcone and stilbene synthase family protein	-0.72	-0.02	-0.39	-0.51
cluster3	SL	qSL_A12_150	mk18878	mk9187_A12	173	81262301	81.26	Gh_A12G0368	A12	7078372	7084280	AT3G02210	COBRA-like protein 1 precursor	-1.22	-0.64	-0.85	0
cluster3	SL	qSL_A12_150	mk18878	mk9187_A12	173	81262301	81.26	Gh_A12G0369	A12	7099230	7100296	AT4G00430	plasma membrane intrinsic protein 1;4	1.59	2.19	2.13	1.88
cluster3	SL	qSL_A12_150	mk18878	mk9187_A12	173	81262301	81.26	Gh_A12G0370	A12	7110637	7111716	AT1G17810	beta-tonoplast intrinsic protein	-0.89	0	0	-0.35
cluster3	SL	qSL_A12_150	mk18878	mk9187_A12	173	81262301	81.26	Gh_A12G0371	A12	7112101	7113397	AT4G38810	Calcium-binding EF-hand family protein	0.65	0.56	0.63	0.65
cluster3	SL	qSL_A12_150	mk18878	mk9187_A12	173	81262301	81.26	Gh_A12G0372	A12	7119747	7121204	AT4G21300	Tetratricopeptide repeat (TPR)-like superfamily protein	0.19	-1.15	-1.1	-0.26
cluster3	SL	qSL_A12_150	mk18878	mk9187_A12	173	81262301	81.26	Gh_A12G0373	A12	7121839	7124038	AT5G45600	YEATS family protein	0.59	0.15	0	0.28
cluster3	SL	qSL_A12_150	mk18878	mk9187_A12	173	81262301	81.26	Gh_A12G0374	A12	7126405	7127132	AT1G74960	fatty acid biosynthesis 1	-0.37	-1.22	-0.89	-0.48
cluster3	SL	qSL_A12_150	mk18878	mk9187_A12	173	81262301	81.26	Gh_A12G0375	A12	7135005	7135313	AT4G34760	SAUR-like auxin-responsive protein family	0.2	0.56	0.82	0
cluster3	SL	qSL_A12_150	mk18878	mk9187_A12	173	81262301	81.26	Gh_A12G0376	A12	7207690	7208169	AT1G75590	SAUR-like auxin-responsive protein family	0	0	-0.96	0
cluster3	SL	qSL_A12_150	mk18878	mk9187_A12	173	81262301	81.26	Gh_A12G0377	A12	7241083	7277193	AT2G16570	GLN phosphoribosyl pyrophosphate amidotransferase 1	0.14	0.2	-0.15	0.06
cluster3	SL	qSL_A12_150	mk18878	mk9187_A12	173	81262301	81.26	Gh_A12G0378	A12	7284951	7287193	AT2G21270	ubiquitin fusion degradation 1	1.25	1.08	1.02	1.04
cluster3	SL	qSL_A12_150	mk18878	mk9187_A12	173	81262301	81.26	Gh_A12G0379	A12	7288375	7289078	0	0	0	-0.62	0	0
cluster3	SL	qSL_A12_150	mk18878	mk9187_A12	173	81262301	81.26	Gh_A12G0380	A12	7290678	7292696	AT4G34700	LYR family of Fe/S cluster biogenesis protein	1.58	1.45	1.44	1.36
cluster3	SL	qSL_A12_150	mk18878	mk9187_A12	173	81262301	81.26	Gh_A12G0381	A12	7297479	7298723	AT4G38980	0	0.72	0.11	0.26	0.64
cluster3	SL	qSL_A12_150	mk18878	mk9187_A12	173	81262301	81.26	Gh_A12G0382	A12	7313376	7315647	AT4G39010	glycosyl hydrolase 9B18	1.17	1.27	1.33	1.1
cluster3	SL	qSL_A12_150	mk18878	mk9187_A12	173	81262301	81.26	Gh_A12G0383	A12	7343218	7344810	AT2G21350	RNA-binding CRS1 / YhbY (CRM) domain protein	1.73	1.22	1.52	1.46
cluster3	SL	qSL_A12_150	mk18878	mk9187_A12	173	81262301	81.26	Gh_A12G0384	A12	7346048	7347560	AT5G07930	MEI2 C-terminal RRM only like 2	-1	0	0	0
cluster3	SL	qSL_A12_150	mk18878	mk9187_A12	173	81262301	81.26	Gh_A12G0385	A12	7388831	7392143	AT2G21385	0	0.99	1.15	1.18	1.02
cluster3	SL	qSL_A12_150	mk18878	mk9187_A12	173	81262301	81.26	Gh_A12G0386	A12	7395983	7400764	AT1G62020	Coatomer, alpha subunit	1.19	0.92	0.86	0.94
cluster3	SL	qSL_A12_150	mk18878	mk9187_A12	173	81262301	81.26	Gh_A12G0387	A12	7434122	7439511	AT1G62020	Coatomer, alpha subunit	0.62	0.01	0.02	0.42
cluster3	SL	qSL_A12_150	mk18878	mk9187_A12	173	81262301	81.26	Gh_A12G0388	A12	7440548	7441009	AT4G34630	0	0.94	-0.41	0.78	1.25
cluster3	SL	qSL_A12_150	mk18878	mk9187_A12	173	81262301	81.26	Gh_A12G0389	A12	7459460	7462953	AT2G41350	0	0.04	-0.46	-0.15	0.11
cluster3	SL	qSL_A12_150	mk18878	mk9187_A12	173	81262301	81.26	Gh_A12G0390	A12	7490953	7493867	AT4G34610	BEL1-like homeodomain 6	0.72	0.6	0.85	0.97
cluster3	SL	qSL_A12_150	mk18878	mk9187_A12	173	81262301	81.26	Gh_A12G0391	A12	7494757	7501718	AT2G16390	SNF2 domain-containing protein / helicase domain-containing protein	0.54	0.44	0.34	0.41
cluster3	SL	qSL_A12_150	mk18878	mk9187_A12	173	81262301	81.26	Gh_A12G0392	A12	7578168	7582664	AT2G21470	SUMO-activating enzyme 2	0.6	0.16	0.29	0.38
cluster3	SL	qSL_A12_150	mk18878	mk9187_A12	173	81262301	81.26	Gh_A12G0393	A12	7630675	7631371	AT2G21490	dehydrin LEA	0	0	0	0
cluster3	SL	qSL_A12_150	mk18878	mk9187_A12	173	81262301	81.26	Gh_A12G0394	A12	7632604	7640175	AT1G35710	Protein kinase family protein with leucine-rich repeat domain	0.21	-0.47	-0.51	-0.28
cluster3	SL	qSL_A12_150	mk18878	mk9187_A12	173	81262301	81.26	Gh_A12G0395	A12	7645537	7646256	0	0	-0.11	-0.74	-1	0
cluster3	SL	qSL_A12_150	mk18878	mk9187_A12	173	81262301	81.26	Gh_A12G0396	A12	7650700	7651717	AT1G53440	Leucine-rich repeat transmembrane protein kinase	0	0	0	0
cluster3	SL	qSL_A12_150	mk18878	mk9187_A12	173	81262301	81.26	Gh_A12G0397	A12	7685843	7687535	AT4G39140	RING/U-box superfamily protein	-0.57	-0.37	-1.3	-0.82
cluster3	SL	qSL_A12_150	mk18878	mk9187_A12	173	81262301	81.26	Gh_A12G0398	A12	7690141	7692928	AT4G39150	DNAJ heat shock N-terminal domain-containing protein	0.94	0.56	0.64	0.86
cluster3	SL	qSL_A12_150	mk18878	mk9187_A12	173	81262301	81.26	Gh_A12G0399	A12	7709027	7713582	AT2G21520	Sec14p-like phosphatidylinositol transfer family protein	0.4	0.41	0.49	0.4
cluster3	SL	qSL_A12_150	mk18878	mk9187_A12	173	81262301	81.26	Gh_A12G0400	A12	7714200	7717326	AT2G21540	SEC14-like 3	0	-1.22	-1.7	-1.3
cluster3	SL	qSL_A12_150	mk18878	mk9187_A12	173	81262301	81.26	Gh_A12G0401	A12	7741256	7745032	AT5G11880	Pyridoxal-dependent decarboxylase family protein	1.44	0.94	1.11	1.04
cluster3	SL	qSL_A12_150	mk18878	mk9187_A12	173	81262301	81.26	Gh_A12G0402	A12	7747675	7749402	AT3G50930	cytochrome BC1 synthesis	-0.66	-0.74	-0.77	-0.28
cluster3	SL	qSL_A12_150	mk18878	mk9187_A12	173	81262301	81.26	Gh_A12G0403	A12	7900047	7900406	AT1G25560	AP2/B3 transcription factor family protein	0	0	0	0
cluster3	SL	qSL_A12_150	mk18878	mk9187_A12	173	81262301	81.26	Gh_A12G0404	A12	7900756	7901484	AT1G75240	homeobox protein 33	0	0	0	0
cluster3	SL	qSL_A12_150	mk18878	mk9187_A12	173	81262301	81.26	Gh_A12G0405	A12	7902438	7902953	AT2G18350	homeobox protein 24	0	0	0	0
cluster3	SL	qSL_A12_150	mk18878	mk9187_A12	173	81262301	81.26	Gh_A12G0406	A12	7907586	7910726	AT1G09795	ATP phosphoribosyl transferase 2	1.25	1.01	1.07	1.09
cluster3	SL	qSL_A12_150	mk18878	mk9187_A12	173	81262301	81.26	Gh_A12G0407	A12	7970106	7970873	AT1G05920	Domain of unknown function (DUF313)	-0.77	0	-1.05	-0.85
cluster3	SL	qSL_A12_150	mk18878	mk9187_A12	173	81262301	81.26	Gh_A12G0408	A12	8087891	8091196	AT1G09830	Glycinamide ribonucleotide (GAR) synthetase	1.06	0.47	0.67	0.88
cluster3	SL	qSL_A12_150	mk18878	mk9187_A12	173	81262301	81.26	Gh_A12G0409	A12	8093805	8097899	AT4G24290	MAC/Perforin domain-containing protein	0.73	0.5	0.62	0.59
cluster3	SL	qSL_A12_150	mk18878	mk9187_A12	173	81262301	81.26	Gh_A12G0410	A12	8106162	8109329	AT4G20140	Leucine-rich repeat transmembrane protein kinase	-0.29	-0.42	-0.54	-0.57
cluster3	SL	qSL_A12_150	mk18878	mk9187_A12	173	81262301	81.26	Gh_A12G0411	A12	8244999	8248430	AT1G09840	shaggy-like protein kinase 41	1.18	0.99	0.99	1.07
cluster3	SL	qSL_A12_150	mk18878	mk9187_A12	173	81262301	81.26	Gh_A12G0412	A12	8252254	8252611	0	0	0	0	-0.22	0
cluster3	SL	qSL_A12_150	mk18878	mk9187_A12	173	81262301	81.26	Gh_A12G0413	A12	8253004	8257537	AT1G33980	Smg-4/UPF3 family protein	0.94	0.72	0.81	0.91
cluster3	SL	qSL_A12_150	mk18878	mk9187_A12	173	81262301	81.26	Gh_A12G0414	A12	8283785	8286583	AT1G09660	RNA-binding KH domain-containing protein	1.22	1.02	0.91	0.9
cluster3	SL	qSL_A12_150	mk18878	mk9187_A12	173	81262301	81.26	Gh_A12G0415	A12	8287324	8357370	AT1G57720	Translation elongation factor EF1B, gamma chain	1.97	1.64	1.66	1.64
cluster3	SL	qSL_A12_150	mk18878	mk9187_A12	173	81262301	81.26	Gh_A12G0416	A12	8375191	8377129	AT1G09630	RAB GTPase 11C	1.35	1.14	1.22	1.23
cluster3	SL	qSL_A12_150	mk18878	mk9187_A12	173	81262301	81.26	Gh_A12G0417	A12	8377697	8388378	AT1G09600	Protein kinase superfamily protein	0.69	0.66	0.7	0.64
cluster3	SL	qSL_A12_150	mk18878	mk9187_A12	173	81262301	81.26	Gh_A12G0418	A12	8429188	8438472	AT5G49900	Beta-glucosidase, GBA2 type family protein	0.72	0.38	0.39	0.42
cluster3	SL	qSL_A12_150	mk18878	mk9187_A12	173	81262301	81.26	Gh_A12G0419	A12	8440095	8445283	AT1G30460	cleavage and polyadenylation specificity factor 30	0.96	0.81	0.78	0.89
cluster3	SL	qSL_A12_150	mk18878	mk9187_A12	173	81262301	81.26	Gh_A12G0420	A12	8456130	8459226	AT2G34690	Glycolipid transfer protein (GLTP) family protein	1.31	1.2	1.07	1.26
cluster3	SL	qSL_A12_150	mk18878	mk9187_A12	173	81262301	81.26	Gh_A12G0421	A12	8480294	8486337	AT1G30450	cation-chloride co-transporter 1	0.93	0.58	0.65	0.79
cluster3	SL	qSL_A12_150	mk18878	mk9187_A12	173	81262301	81.26	Gh_A12G0422	A12	8555294	8602554	AT1G30410	multidrug resistance-associated protein 13	0.42	0.06	-0.07	0.04
cluster3	SL	qSL_A12_150	mk18878	mk9187_A12	173	81262301	81.26	Gh_A12G0423	A12	8620850	8690535	AT1G30410	multidrug resistance-associated protein 13	0.54	0.81	0.47	0.03
cluster3	SL	qSL_A12_150	mk18878	mk9187_A12	173	81262301	81.26	Gh_A12G0424	A12	8708274	8721693	AT2G34660	multidrug resistance-associated protein 2	1.61	1.37	1.44	1.61
cluster3	SL	qSL_A12_150	mk18878	mk9187_A12	173	81262301	81.26	Gh_A12G0425	A12	8797534	8801052	AT5G27640	translation initiation factor 3B1	1.25	0.91	0.75	0.88
cluster3	SL	qSL_A12_150	mk18878	mk9187_A12	173	81262301	81.26	Gh_A12G0426	A12	8807798	8809801	AT2G34650	Protein kinase superfamily protein	0.34	0.91	0.63	0.2
cluster3	SL	qSL_A12_150	mk18878	mk9187_A12	173	81262301	81.26	Gh_A12G0427	A12	8822336	8823192	AT4G05430	Carbohydrate-binding X8 domain superfamily protein	-0.47	-0.23	-0.28	-0.57
cluster3	SL	qSL_A12_150	mk18878	mk9187_A12	173	81262301	81.26	Gh_A12G0428	A12	8837384	8837629	0	0	0	0.51	0	0
cluster3	SL	qSL_A12_150	mk18878	mk9187_A12	173	81262301	81.26	Gh_A12G0429	A12	8846073	8847893	AT4G13650	Pentatricopeptide repeat (PPR) superfamily protein	0.05	0	-0.68	-0.12
cluster3	SL	qSL_A12_150	mk18878	mk9187_A12	173	81262301	81.26	Gh_A12G0430	A12	8875919	8878153	AT2G35120	Single hybrid motif superfamily protein	0.97	0.85	0.84	0.74
cluster3	SL	qSL_A12_150	mk18878	mk9187_A12	173	81262301	81.26	Gh_A12G0431	A12	8886897	8890577	AT5G18820	TCP-1/cpn60 chaperonin family protein	0.5	-0.28	0	0.22
cluster3	SL	qSL_A12_150	mk18878	mk9187_A12	173	81262301	81.26	Gh_A12G0432	A12	8891282	8892562	AT1G31170	sulfiredoxin	0.92	1	0.98	0.96
cluster3	SL	qSL_A12_150	mk18878	mk9187_A12	173	81262301	81.26	Gh_A12G0433	A12	8893130	8913325	AT1G31160	HISTIDINE TRIAD NUCLEOTIDE-BINDING 2	0.81	0.52	0.76	0.54
cluster3	SL	qSL_A12_150	mk18878	mk9187_A12	173	81262301	81.26	Gh_A12G0434	A12	8973378	8980729	AT5G05010	clathrin adaptor complexes medium subunit family protein	-0.92	-1.1	-1.7	-1.15
cluster3	SL	qSL_A12_150	mk18878	mk9187_A12	173	81262301	81.26	Gh_A12G0435	A12	8997099	8998061	AT4G19950	0	0	0	0	-0.68
cluster3	SL	qSL_A12_150	mk18878	mk9187_A12	173	81262301	81.26	Gh_A12G0436	A12	9022874	9071281	0	0	2.3	2.23	2.23	2.17
cluster3	SL	qSL_A12_150	mk18878	mk9187_A12	173	81262301	81.26	Gh_A12G0437	A12	9100116	9101922	AT3G12800	short-chain dehydrogenase-reductase B	0.67	-0.89	-0.47	0.26
cluster3	SL	qSL_A12_150	mk18878	mk9187_A12	173	81262301	81.26	Gh_A12G0438	A12	9197474	9201879	AT2G35060	K+ uptake permease 11	1.22	0.97	0.9	0.77
cluster3	SL	qSL_A12_150	mk18878	mk9187_A12	173	81262301	81.26	Gh_A12G0439	A12	9234626	9240522	AT2G35050	Protein kinase superfamily protein with octicosapeptide/Phox/Bem1p domain	1.56	1.44	1.35	1.48
cluster3	SL	qSL_A12_150	mk18878	mk9187_A12	173	81262301	81.26	Gh_A12G0440	A12	9394150	9406268	AT5G44800	chromatin remodeling 4	0.68	0.51	0.45	0.59
cluster3	SL	qSL_A12_150	mk18878	mk9187_A12	173	81262301	81.26	Gh_A12G0441	A12	9506593	9507237	0	0	0.41	0	-0.3	0.75
cluster3	SL	qSL_A12_150	mk18878	mk9187_A12	173	81262301	81.26	Gh_A12G0442	A12	9600767	9601387	AT4G39720	VQ motif-containing protein	1.02	0.25	0.51	0.93
cluster3	SL	qSL_A12_150	mk18878	mk9187_A12	173	81262301	81.26	Gh_A12G0443	A12	9610413	9616134	AT5G44790	copper-exporting ATPase / responsive-to-antagonist 1 / copper-transporting ATPase (RAN1)	0.91	0.6	0.63	0.82
cluster3	SL	qSL_A12_150	mk18878	mk9187_A12	173	81262301	81.26	Gh_A12G0444	A12	9655253	9659851	AT2G35020	N-acetylglucosamine-1-phosphate uridylyltransferase 2	0.94	0.81	0.86	0.84
cluster3	SL	qSL_A12_150	mk18878	mk9187_A12	173	81262301	81.26	Gh_A12G0445	A12	9660802	9661952	AT2G35035	urease accessory protein D	0.16	-0.49	-1	-0.82
cluster3	SL	qSL_A12_150	mk18878	mk9187_A12	173	81262301	81.26	Gh_A12G0446	A12	9662597	9664582	AT2G35035	urease accessory protein D	0.37	-0.15	-0.31	-0.03
cluster3	SL	qSL_A12_150	mk18878	mk9187_A12	173	81262301	81.26	Gh_A12G0447	A12	9665248	9669395	AT2G35040	AICARFT/IMPCHase bienzyme family protein	0.05	-0.72	-0.52	-0.09
cluster3	SL	qSL_A12_150	mk18878	mk9187_A12	173	81262301	81.26	Gh_A12G0448	A12	9678480	9678947	AT5G05280	RING/U-box superfamily protein	0	0	0	0
cluster3	SL	qSL_A12_150	mk18878	mk9187_A12	173	81262301	81.26	Gh_A12G0449	A12	9713771	9715583	AT4G20040	Pectin lyase-like superfamily protein	-0.12	-0.21	-0.27	-0.14
cluster3	SL	qSL_A12_150	mk18878	mk9187_A12	173	81262301	81.26	Gh_A12G0450	A12	9720700	9725740	AT4G20060	ARM repeat superfamily protein	0.33	-0.43	-0.21	0.05
cluster3	SL	qSL_A12_150	mk18878	mk9187_A12	173	81262301	81.26	Gh_A12G0451	A12	9729071	9731122	AT1G16480	Tetratricopeptide repeat (TPR)-like superfamily protein	0.5	0.12	0.07	0.26
cluster3	SL	qSL_A12_150	mk18878	mk9187_A12	173	81262301	81.26	Gh_A12G0452	A12	9732187	9732681	AT5G05280	RING/U-box superfamily protein	-0.41	0	-0.51	0
cluster3	SL	qSL_A12_150	mk18878	mk9187_A12	173	81262301	81.26	Gh_A12G0453	A12	9774874	9779037	AT4G20070	allantoate amidohydrolase	0.55	0.73	0.45	0.38
cluster3	SL	qSL_A12_150	mk18878	mk9187_A12	173	81262301	81.26	Gh_A12G0454	A12	9796239	9800083	AT1G30970	zinc finger (C2H2 type) family protein	1.28	1.02	1.03	1.11
cluster3	SL	qSL_A12_150	mk18878	mk9187_A12	173	81262301	81.26	Gh_A12G0455	A12	9802532	9804013	AT3G21780	UDP-glucosyl transferase 71B6	0.42	0.13	0.37	0.34
cluster3	SL	qSL_A12_150	mk18878	mk9187_A12	173	81262301	81.26	Gh_A12G0456	A12	9819998	9821485	AT3G21780	UDP-glucosyl transferase 71B6	0.63	0.64	0.83	0.96
cluster3	SL	qSL_A12_150	mk18878	mk9187_A12	173	81262301	81.26	Gh_A12G0457	A12	9841797	9843239	AT2G34960	cationic amino acid transporter 5	0.19	0.19	0.45	0.56
cluster3	SL	qSL_A12_150	mk18878	mk9187_A12	173	81262301	81.26	Gh_A12G0458	A12	9844131	9846728	AT1G11290	Pentatricopeptide repeat (PPR) superfamily protein	0.53	-0.48	-0.33	-0.14
cluster3	SL	qSL_A12_150	mk18878	mk9187_A12	173	81262301	81.26	Gh_A12G0459	A12	9848471	9849277	0	0	0.53	0.17	0.4	0.43
cluster3	SL	qSL_A12_150	mk18878	mk9187_A12	173	81262301	81.26	Gh_A12G0460	A12	9866904	9867753	0	0	1.06	0.7	0	1.15
cluster3	SL	qSL_A12_150	mk18878	mk9187_A12	173	81262301	81.26	Gh_A12G0461	A12	9876678	9879817	AT1G30900	VACUOLAR SORTING RECEPTOR 6	1.4	0.89	0.78	1.21
cluster3	SL	qSL_A12_150	mk18878	mk9187_A12	173	81262301	81.26	Gh_A12G0462	A12	9911866	9914553	AT2G34930	disease resistance family protein / LRR family protein	-0.74	-1.15	0	-0.48
cluster3	SL	qSL_A12_150	mk18878	mk9187_A12	173	81262301	81.26	Gh_A12G0463	A12	9957234	9961107	AT4G26540	Leucine-rich repeat receptor-like protein kinase family protein	-0.54	-0.18	-0.57	-0.51
cluster3	SL	qSL_A12_150	mk18878	mk9187_A12	173	81262301	81.26	Gh_A12G0464	A12	10011697	10013440	AT4G20150	0	1.64	1.69	1.83	1.67
cluster3	SL	qSL_A12_150	mk18878	mk9187_A12	173	81262301	81.26	Gh_A12G0465	A12	10022538	10024280	AT4G20150	0	2.11	1.77	1.87	1.73
cluster3	SL	qSL_A12_150	mk18878	mk9187_A12	173	81262301	81.26	Gh_A12G0466	A12	10048860	10053413	AT2G34920	RING/U-box superfamily protein	0	0	0	0
cluster3	SL	qSL_A12_150	mk18878	mk9187_A12	173	81262301	81.26	Gh_A12G0467	A12	10065885	10068412	AT4G20170	Domain of unknown function (DUF23)	0.96	0.69	0.63	0.71
cluster3	SL	qSL_A12_150	mk18878	mk9187_A12	173	81262301	81.26	Gh_A12G0468	A12	10084296	10087875	AT2G34900	Transcription factor GTE6	0.85	0.74	0.76	0.82
cluster3	SL	qSL_A12_150	mk18878	mk9187_A12	173	81262301	81.26	Gh_A12G0469	A12	10093146	10099697	AT1G30825	Arp2/3 complex, 34 kD subunit p34-Arc	0.52	0.1	0.07	0.31
cluster3	SL	qSL_A12_150	mk18878	mk9187_A12	173	81262301	81.26	Gh_A12G0470	A12	10137810	10142466	AT1G30820	CTP synthase family protein	0.91	1.23	1.04	1.51
cluster3	SL	qSL_A12_150	mk18878	mk9187_A12	173	81262301	81.26	Gh_A12G0471	A12	10172680	10173554	AT1G70170	matrix metalloproteinase	-0.92	-0.96	-0.59	-0.7
cluster3	SL	qSL_A12_150	mk18878	mk9187_A12	173	81262301	81.26	Gh_A12G0472	A12	10194029	10196648	AT5G13050	5-formyltetrahydrofolate cycloligase	0.6	0.56	0.56	0.22
cluster3	SL	qSL_A12_150	mk18878	mk9187_A12	173	81262301	81.26	Gh_A12G0473	A12	10211027	10214193	AT2G01260	Protein of unknown function (DUF789)	1.01	1.13	0.94	1
cluster3	SL	qSL_A12_150	mk18878	mk9187_A12	173	81262301	81.26	Gh_A12G0474	A12	10293156	10297336	AT1G25380	NAD+ transporter 2	0.7	0.48	0.32	0.29
cluster3	SL	qSL_A12_150	mk18878	mk9187_A12	173	81262301	81.26	Gh_A12G0475	A12	10371453	10378632	AT5G26830	Threonyl-tRNA synthetase	1.47	1	1.02	1.21
cluster3	SL	qSL_A12_150	mk18878	mk9187_A12	173	81262301	81.26	Gh_A12G0476	A12	10404431	10430076	AT1G60070	Adaptor protein complex AP-1, gamma subunit	-0.13	-0.34	-0.25	-0.17
cluster3	SL	qSL_A12_150	mk18878	mk9187_A12	173	81262301	81.26	Gh_A12G0477	A12	10482391	10483404	AT5G16080	carboxyesterase 17	0	-0.66	-1.22	0
cluster3	SL	qSL_A12_150	mk18878	mk9187_A12	173	81262301	81.26	Gh_A12G0478	A12	10496488	10502456	AT1G65900	0	0.18	-0.48	-0.27	-0.08
cluster3	SL	qSL_A12_150	mk18878	mk9187_A12	173	81262301	81.26	Gh_A12G0479	A12	10528605	10532898	AT5G17240	SET domain group 40	0.09	-0.08	-0.09	0.08
cluster3	SL	qSL_A12_150	mk18878	mk9187_A12	173	81262301	81.26	Gh_A12G0480	A12	10545373	10555089	AT3G54230	suppressor of abi3-5	0.95	0.89	0.73	0.76
cluster3	SL	qSL_A12_150	mk18878	mk9187_A12	173	81262301	81.26	Gh_A12G0481	A12	10567237	10578096	AT3G02710	ARM repeat superfamily protein	0.69	0.47	0.25	0.09
cluster3	SL	qSL_A12_150	mk18878	mk9187_A12	173	81262301	81.26	Gh_A12G0482	A12	10595651	10608595	AT1G28490	syntaxin of plants 61	0.18	0	-0.59	0
cluster3	SL	qSL_A12_150	mk18878	mk9187_A12	173	81262301	81.26	Gh_A12G0483	A12	10636651	10672605	AT5G37020	auxin response factor 8	0.46	0.53	0.45	0.6
cluster3	SL	qSL_A12_150	mk18878	mk9187_A12	173	81262301	81.26	Gh_A12G0484	A12	10676444	10676908	AT1G65720	0	2.06	1.97	2.1	2.08
cluster3	SL	qSL_A12_150	mk18878	mk9187_A12	173	81262301	81.26	Gh_A12G0485	A12	10724439	10733126	AT3G02690	nodulin MtN21 /EamA-like transporter family protein	1.23	1.13	1.05	1.02
cluster3	SL	qSL_A12_150	mk18878	mk9187_A12	173	81262301	81.26	Gh_A12G0486	A12	10762251	10764449	AT4G13650	Pentatricopeptide repeat (PPR) superfamily protein	-0.32	-1.4	-1.3	-0.89
cluster3	SL	qSL_A12_150	mk18878	mk9187_A12	173	81262301	81.26	Gh_A12G0487	A12	10768712	10773603	AT2G18410	0	0.65	0.32	0.38	0.65
cluster3	SL	qSL_A12_150	mk18878	mk9187_A12	173	81262301	81.26	Gh_A12G0488	A12	10807772	10811674	AT1G67070	Mannose-6-phosphate isomerase, type I	1.07	1.23	0.95	0.83
cluster3	SL	qSL_A12_150	mk18878	mk9187_A12	173	81262301	81.26	Gh_A12G0489	A12	10837106	10838921	AT1G18400	BR enhanced expression 1	0	0.23	-0.52	-0.51
cluster3	SL	qSL_A12_150	mk18878	mk9187_A12	173	81262301	81.26	Gh_A12G0490	A12	11020956	11025173	AT5G38380	0	0.55	0.39	0.51	0.59
cluster3	SL	qSL_A12_150	mk18878	mk9187_A12	173	81262301	81.26	Gh_A12G0491	A12	11033982	11037159	AT1G67080	abscisic acid (aba)-deficient 4	0.68	0.41	0.22	0.59
cluster3	SL	qSL_A12_150	mk18878	mk9187_A12	173	81262301	81.26	Gh_A12G0492	A12	11038041	11038759	0	0	0	0	0	0
cluster3	SL	qSL_A12_150	mk18878	mk9187_A12	173	81262301	81.26	Gh_A12G0493	A12	11141796	11149130	AT5G16120	alpha/beta-Hydrolases superfamily protein	1.05	0.81	0.82	0.92
cluster3	SL	qSL_A12_150	mk18878	mk9187_A12	173	81262301	81.26	Gh_A12G0494	A12	11183053	11183815	AT5G16110	0	0.74	0.89	0.85	0.67
cluster3	SL	qSL_A12_150	mk18878	mk9187_A12	173	81262301	81.26	Gh_A12G0495	A12	11205916	11206930	AT1G67100	LOB domain-containing protein 40	0.55	-0.09	-0.09	-0.21
cluster3	SL	qSL_A12_150	mk18878	mk9187_A12	173	81262301	81.26	Gh_A12G0496	A12	11536307	11538292	AT5G38450	cytochrome P450, family 735, subfamily A, polypeptide 1	-1.15	0	0	0
cluster3	SL	qSL_A12_150	mk18878	mk9187_A12	173	81262301	81.26	Gh_A12G0497	A12	11641177	11641497	AT2G31680	RAB GTPase homolog A5D	0	0	0	0
cluster3	SL	qSL_A12_150	mk18878	mk9187_A12	173	81262301	81.26	Gh_A12G0498	A12	11657642	11658190	AT1G67035	0	0.2	0	0	-0.59
cluster3	SL	qSL_A12_150	mk18878	mk9187_A12	173	81262301	81.26	Gh_A12G0499	A12	11671477	11673020	AT5G38200	Class I glutamine amidotransferase-like superfamily protein	0.2	0.32	-0.03	0
cluster3	SL	qSL_A12_150	mk18878	mk9187_A12	173	81262301	81.26	Gh_A12G0500	A12	11729545	11735490	AT1G66880	Protein kinase superfamily protein	0	0	-1.22	-1.7
cluster3	SL	qSL_A12_150	mk18878	mk9187_A12	173	81262301	81.26	Gh_A12G0501	A12	11847664	11847927	AT1G19020	0	0.99	1.14	1.14	0.39
cluster3	SL	qSL_A12_150	mk18878	mk9187_A12	173	81262301	81.26	Gh_A12G0502	A12	11924660	11924923	AT1G19020	0	0.52	0	0	0
cluster3	SL	qSL_A12_150	mk18878	mk9187_A12	173	81262301	81.26	Gh_A12G0503	A12	11958391	11958681	AT3G18280	Bifunctional inhibitor/lipid-transfer protein/seed storage 2S albumin superfamily protein	0	0	0	0
cluster3	SL	qSL_A12_150	mk18878	mk9187_A12	173	81262301	81.26	Gh_A12G0504	A12	12005332	12005622	AT3G18280	Bifunctional inhibitor/lipid-transfer protein/seed storage 2S albumin superfamily protein	1.78	2.53	3.05	2.95
cluster3	SL	qSL_A12_150	mk18878	mk9187_A12	173	81262301	81.26	Gh_A12G0505	A12	12173946	12183814	AT3G14940	phosphoenolpyruvate carboxylase 3	0.41	0.33	0.47	0.52
cluster3	SL	qSL_A12_150	mk18878	mk9187_A12	173	81262301	81.26	Gh_A12G0506	A12	12188152	12188913	AT3G57390	AGAMOUS-like 18	0	-1.1	-0.42	-0.54
cluster3	SL	qSL_A12_150	mk18878	mk9187_A12	173	81262301	81.26	Gh_A12G0507	A12	12189265	12189645	0	0	0.55	-0.38	0.2	0.3
cluster3	SL	qSL_A12_150	mk18878	mk9187_A12	173	81262301	81.26	Gh_A12G0508	A12	12233948	12241848	AT1G66810	Zinc finger C-x8-C-x5-C-x3-H type family protein	-0.3	0	-0.47	-1
cluster3	SL	qSL_A12_150	mk18878	mk9187_A12	173	81262301	81.26	Gh_A12G0509	A12	12283990	12285401	AT5G63470	nuclear factor Y, subunit C4	0	0	0	0
cluster3	SL	qSL_A12_150	mk18878	mk9187_A12	173	81262301	81.26	Gh_A12G0510	A12	12304907	12305065	0	0	0	0	0	0
cluster3	SL	qSL_A12_150	mk18878	mk9187_A12	173	81262301	81.26	Gh_A12G0511	A12	12307133	12307447	0	0	2.61	2.57	2.41	2.03
cluster3	SL	qSL_A12_150	mk18878	mk9187_A12	173	81262301	81.26	Gh_A12G0512	A12	12341054	12341368	0	0	2.26	1.9	2.05	2.17
cluster3	SL	qSL_A12_150	mk18878	mk9187_A12	173	81262301	81.26	Gh_A12G0513	A12	12347299	12350214	AT2G04100	MATE efflux family protein	0.14	0	-0.02	-0.09
cluster3	SL	qSL_A12_150	mk18878	mk9187_A12	173	81262301	81.26	Gh_A12G0514	A12	12395965	12396414	AT2G01300	0	0	0	0	0
cluster3	SL	qSL_A12_150	mk18878	mk9187_A12	173	81262301	81.26	Gh_A12G0515	A12	12428447	12490454	AT1G30420	multidrug resistance-associated protein 12	-0.6	-0.89	-0.8	-0.72
cluster3	SL	qSL_A12_150	mk18878	mk9187_A12	173	81262301	81.26	Gh_A12G0516	A12	12506470	12509762	AT5G41070	dsRNA-binding protein 5	0.95	0.59	0.52	0.67
cluster3	SL	qSL_A12_150	mk18878	mk9187_A12	173	81262301	81.26	Gh_A12G0517	A12	12622688	12625188	AT5G37790	Protein kinase superfamily protein	0.64	0.14	0.44	0.21
cluster3	SL	qSL_A12_150	mk18878	mk9187_A12	173	81262301	81.26	Gh_A12G0518	A12	12645575	12646259	AT3G17980	Calcium-dependent lipid-binding (CaLB domain) family protein	0.86	0.57	0.56	0.72
cluster3	SL	qSL_A12_150	mk18878	mk9187_A12	173	81262301	81.26	Gh_A12G0519	A12	12701507	12702334	0	0	0.65	0	0.04	0.15
cluster3	SL	qSL_A12_150	mk18878	mk9187_A12	173	81262301	81.26	Gh_A12G0520	A12	12703905	12705487	AT4G37370	cytochrome P450, family 81, subfamily D, polypeptide 8	0	0	-1.4	-0.92
cluster3	SL	qSL_A12_150	mk18878	mk9187_A12	173	81262301	81.26	Gh_A12G0521	A12	12712823	12713311	AT5G49550	0	0.99	1.06	1.06	0.84
cluster3	SL	qSL_A12_150	mk18878	mk9187_A12	173	81262301	81.26	Gh_A12G0522	A12	12722975	12724998	AT3G30390	Transmembrane amino acid transporter family protein	-1.1	-1.15	-1.4	-1.15
cluster3	SL	qSL_A12_150	mk18878	mk9187_A12	173	81262301	81.26	Gh_A12G0523	A12	12767217	12771463	AT5G11390	WPP domain-interacting protein 1	0.44	0.18	0.27	0.26
cluster3	SL	qSL_A12_150	mk18878	mk9187_A12	173	81262301	81.26	Gh_A12G0524	A12	12772087	12774690	AT3G02330	Pentatricopeptide repeat (PPR) superfamily protein	-0.21	0	-1.22	-0.47
cluster3	SL	qSL_A12_150	mk18878	mk9187_A12	173	81262301	81.26	Gh_A12G0525	A12	12791784	12794198	AT3G02350	galacturonosyltransferase 9	0.01	0.13	0.07	0.03
cluster3	SL	qSL_A12_150	mk18878	mk9187_A12	173	81262301	81.26	Gh_A12G0526	A12	12876025	12876327	0	0	0	0	0	0
cluster3	SL	qSL_A12_150	mk18878	mk9187_A12	173	81262301	81.26	Gh_A12G0527	A12	12897975	12899524	AT5G16600	myb domain protein 43	-1.3	-0.55	-1.1	-0.3
cluster3	SL	qSL_A12_150	mk18878	mk9187_A12	173	81262301	81.26	Gh_A12G0528	A12	12955214	12955690	0	0	0.23	0	-0.35	0
cluster3	SL	qSL_A12_150	mk18878	mk9187_A12	173	81262301	81.26	Gh_A12G0529	A12	13018475	13019468	AT5G13240	transcription regulators	0.65	0.96	0.96	0.36
cluster3	SL	qSL_A12_150	mk18878	mk9187_A12	173	81262301	81.26	Gh_A12G0530	A12	13043371	13046167	AT5G15730	Protein kinase superfamily protein	0.86	0.53	0.48	0.76
cluster3	SL	qSL_A12_150	mk18878	mk9187_A12	173	81262301	81.26	Gh_A12G0531	A12	13047758	13049629	AT1G26270	Phosphatidylinositol 3- and 4-kinase family protein	0.75	0.21	0.17	0.38
cluster3	SL	qSL_A12_150	mk18878	mk9187_A12	173	81262301	81.26	Gh_A12G0532	A12	13124126	13125443	AT1G13690	ATPase E1	0.81	0.44	0.78	0.6
cluster3	SL	qSL_A12_150	mk18878	mk9187_A12	173	81262301	81.26	Gh_A12G0533	A12	13181045	13183596	AT5G14970	0	1.3	1.57	1.53	1.44
cluster3	SL	qSL_A12_150	mk18878	mk9187_A12	173	81262301	81.26	Gh_A12G0534	A12	13187232	13195424	AT5G15020	SIN3-like 2	0.73	0.46	0.45	0.65
cluster3	SL	qSL_A12_150	mk18878	mk9187_A12	173	81262301	81.26	Gh_A12G0535	A12	13210544	13212653	AT4G35260	isocitrate dehydrogenase 1	1.21	0.63	0.85	1.24
cluster3	SL	qSL_A12_150	mk18878	mk9187_A12	173	81262301	81.26	Gh_A12G0536	A12	13214309	13215411	AT3G51430	Calcium-dependent phosphotriesterase superfamily protein	0	0	0	0
cluster3	SL	qSL_A12_150	mk18878	mk9187_A12	173	81262301	81.26	Gh_A12G0537	A12	13243599	13247488	AT4G35750	SEC14 cytosolic factor family protein / phosphoglyceride transfer family protein	0	0	0	0
cluster3	SL	qSL_A12_150	mk18878	mk9187_A12	173	81262301	81.26	Gh_A12G0538	A12	13264712	13265744	AT4G35770	Rhodanese/Cell cycle control phosphatase superfamily protein	1.48	2.48	2.65	2.57
cluster3	SL	qSL_A12_150	mk18878	mk9187_A12	173	81262301	81.26	Gh_A12G0539	A12	13277004	13279542	AT2G38290	ammonium transporter 2	-1.15	0	-1.4	0
cluster3	SL	qSL_A12_150	mk18878	mk9187_A12	173	81262301	81.26	Gh_A12G0540	A12	13280804	13286284	AT4G35790	phospholipase D delta	0.7	0.67	0.66	0.81
cluster3	SL	qSL_A12_150	mk18878	mk9187_A12	173	81262301	81.26	Gh_A12G0541	A12	13311354	13311953	0	0	0	0	0	0
cluster3	SL	qSL_A12_150	mk18878	mk9187_A12	173	81262301	81.26	Gh_A12G0542	A12	13319289	13321198	AT5G66060	2-oxoglutarate (2OG) and Fe(II)-dependent oxygenase superfamily protein	0.27	-0.22	-0.23	-0.92
cluster3	SL	qSL_A12_150	mk18878	mk9187_A12	173	81262301	81.26	Gh_A12G0543	A12	13323660	13329655	AT4G35830	aconitase 1	1.57	1.06	1.11	1.35
cluster3	SL	qSL_A12_150	mk18878	mk9187_A12	173	81262301	81.26	Gh_A12G0544	A12	13378931	13380254	AT4G35840	RING/U-box superfamily protein	1	1.21	1.31	1.14
cluster3	SL	qSL_A12_150	mk18878	mk9187_A12	173	81262301	81.26	Gh_A12G0545	A12	13423997	13426449	AT5G66120	3-dehydroquinate synthase, putative	1.81	1.74	1.69	1.42
cluster3	SL	qSL_A12_150	mk18878	mk9187_A12	173	81262301	81.26	Gh_A12G0546	A12	13449065	13450240	AT4G38660	Pathogenesis-related thaumatin superfamily protein	-0.12	0.38	-0.08	0.21
cluster3	SL	qSL_A12_150	mk18878	mk9187_A12	173	81262301	81.26	Gh_A12G0547	A12	13554815	13557078	AT5G66190	ferredoxin-NADP(+)-oxidoreductase 1	0.96	1.11	0.96	0.84
cluster3	SL	qSL_A12_150	mk18878	mk9187_A12	173	81262301	81.26	Gh_A12G0548	A12	13558634	13560598	AT5G66200	armadillo repeat only 2	-0.24	-0.72	-0.77	-1.05
cluster3	SL	qSL_A12_150	mk18878	mk9187_A12	173	81262301	81.26	Gh_A12G0549	A12	13603789	13605495	AT3G51240	flavanone 3-hydroxylase	3.01	2.27	2.33	2.23
cluster3	SL	qSL_A12_150	mk18878	mk9187_A12	173	81262301	81.26	Gh_A12G0550	A12	13625836	13626108	0	0	0	0	0	0
cluster3	SL	qSL_A12_150	mk18878	mk9187_A12	173	81262301	81.26	Gh_A12G0551	A12	13633105	13634251	AT5G66230	Chalcone-flavanone isomerase family protein	0.17	-0.04	-0.15	-0.39
cluster3	SL	qSL_A12_150	mk18878	mk9187_A12	173	81262301	81.26	Gh_A12G0552	A12	13669339	13670713	AT2G17950	Homeodomain-like superfamily protein	0	0	0	0
cluster3	SL	qSL_A12_150	mk18878	mk9187_A12	173	81262301	81.26	Gh_A12G0553	A12	13681791	13684830	AT5G23570	XS domain-containing protein / XS zinc finger domain-containing protein-related	-0.13	0	0.06	0
cluster3	SL	qSL_A12_150	mk18878	mk9187_A12	173	81262301	81.26	Gh_A12G0554	A12	13701335	13702626	AT2G18030	Peptide methionine sulfoxide reductase family protein	0.91	0.69	0.59	0.55
cluster3	SL	qSL_A12_150	mk18878	mk9187_A12	173	81262301	81.26	Gh_A12G0555	A12	13705373	13706461	AT3G51160	NAD(P)-binding Rossmann-fold superfamily protein	0.95	0.76	0.71	0.73
cluster3	SL	qSL_A12_150	mk18878	mk9187_A12	173	81262301	81.26	Gh_A12G0556	A12	13706699	13709568	AT5G66290	0	0.57	0.3	0.13	-0.03
cluster3	SL	qSL_A12_150	mk18878	mk9187_A12	173	81262301	81.26	Gh_A12G0557	A12	13713458	13714076	AT2G18060	vascular related NAC-domain protein 1	-0.35	0.06	0.22	-0.14
cluster3	SL	qSL_A12_150	mk18878	mk9187_A12	173	81262301	81.26	Gh_A12G0558	A12	13810171	13810380	AT3G27030	0	0	0	0	0
cluster3	SL	qSL_A12_150	mk18878	mk9187_A12	173	81262301	81.26	Gh_A12G0559	A12	13838304	13842511	AT3G51150	ATP binding microtubule motor family protein	0.23	0.76	0.62	0.5
cluster3	SL	qSL_A12_150	mk18878	mk9187_A12	173	81262301	81.26	Gh_A12G0560	A12	13867074	13867894	AT1G80160	Lactoylglutathione lyase / glyoxalase I family protein	-0.06	0.54	0.78	0.68
cluster3	SL	qSL_A12_150	mk18878	mk9187_A12	173	81262301	81.26	Gh_A12G0561	A12	13949780	13951882	AT2G21320	B-box zinc finger family protein	0.25	1.59	1.5	0.64
cluster3	SL	qSL_A12_150	mk18878	mk9187_A12	173	81262301	81.26	Gh_A12G0562	A12	13952359	13954098	AT4G38970	fructose-bisphosphate aldolase 2	2.18	3.36	3.29	2.43
cluster3	SL	qSL_A12_150	mk18878	mk9187_A12	173	81262301	81.26	Gh_A12G0563	A12	13955585	13957470	AT3G51140	Protein of unknown function (DUF3353)	1.12	1.27	1.03	0.74
cluster3	SL	qSL_A12_150	mk18878	mk9187_A12	173	81262301	81.26	Gh_A12G0564	A12	13961005	13962427	AT5G19730	Pectin lyase-like superfamily protein	0.31	0.15	0.39	-1.4
cluster3	SL	qSL_A12_150	mk18878	mk9187_A12	173	81262301	81.26	Gh_A12G0565	A12	13963956	13965880	AT2G16460	Protein of unknown function (DUF1640)	0.18	-0.16	0.05	0.04
cluster3	SL	qSL_A12_150	mk18878	mk9187_A12	173	81262301	81.26	Gh_A12G0566	A12	13992960	13993652	0	0	0	0	0	0
cluster3	SL	qSL_A12_150	mk18878	mk9187_A12	173	81262301	81.26	Gh_A12G0567	A12	13994801	13996732	AT5G25910	receptor like protein 52	0	-1	-1.52	0
cluster3	SL	qSL_A12_150	mk18878	mk9187_A12	173	81262301	81.26	Gh_A12G0568	A12	14003161	14003879	AT4G20140	Leucine-rich repeat transmembrane protein kinase	0	0	0	0
cluster3	SL	qSL_A12_150	mk18878	mk9187_A12	173	81262301	81.26	Gh_A12G0569	A12	14031417	14031836	0	0	0	0	-0.21	-0.34
cluster3	SL	qSL_A12_150	mk18878	mk9187_A12	173	81262301	81.26	Gh_A12G0570	A12	14074225	14075827	AT3G54340	K-box region and MADS-box transcription factor family protein	-0.68	-0.72	-0.54	-0.74
cluster3	SL	qSL_A12_150	mk18878	mk9187_A12	173	81262301	81.26	Gh_A12G0571	A12	14275736	14277319	AT1G43910	P-loop containing nucleoside triphosphate hydrolases superfamily protein	0.24	-0.7	-0.66	0.35
cluster3	SL	qSL_A12_150	mk18878	mk9187_A12	173	81262301	81.26	Gh_A12G0572	A12	14279217	14283239	AT1G75440	ubiquitin-conjugating enzyme 16	1.01	1.17	1.06	0.93
cluster3	SL	qSL_A12_150	mk18878	mk9187_A12	173	81262301	81.26	Gh_A12G0573	A12	14317078	14322702	AT3G51050	FG-GAP repeat-containing protein	1.2	0.92	0.91	1.05
cluster3	SL	qSL_A12_150	mk18878	mk9187_A12	173	81262301	81.26	Gh_A12G0574	A12	14323198	14324001	AT1G75390	basic leucine-zipper 44	1.03	0.71	0.95	0.5
cluster3	SL	qSL_A12_150	mk18878	mk9187_A12	173	81262301	81.26	Gh_A12G0575	A12	14325447	14326347	AT2G18170	MAP kinase 7	0.04	-0.44	-0.77	-0.49
cluster3	SL	qSL_A12_150	mk18878	mk9187_A12	173	81262301	81.26	Gh_A12G0576	A12	14326376	14327853	AT2G18170	MAP kinase 7	0	0	0	0
cluster3	SL	qSL_A12_150	mk18878	mk9187_A12	173	81262301	81.26	Gh_A12G0577	A12	14348229	14350260	AT1G27660	basic helix-loop-helix (bHLH) DNA-binding superfamily protein	0	0	0	0
cluster3	SL	qSL_A12_150	mk18878	mk9187_A12	173	81262301	81.26	Gh_A12G0578	A12	14356447	14358531	AT5G66410	phosducin-like protein 3 homolog	1.24	0.87	1.05	1.11
cluster3	SL	qSL_A12_150	mk18878	mk9187_A12	173	81262301	81.26	Gh_A12G0579	A12	14359542	14360517	AT3G50950	HOPZ-ACTIVATED RESISTANCE 1	-0.2	-0.54	-0.22	-0.03
cluster3	SL	qSL_A12_150	mk18878	mk9187_A12	173	81262301	81.26	Gh_A12G0580	A12	14361170	14362075	AT3G50950	HOPZ-ACTIVATED RESISTANCE 1	0.01	-0.6	-0.17	0.18
cluster3	SL	qSL_A12_150	mk18878	mk9187_A12	173	81262301	81.26	Gh_A12G0581	A12	14408519	14410843	AT1G19630	cytochrome P450, family 722, subfamily A, polypeptide 1	-0.22	-0.43	-0.33	-0.48
cluster3	SL	qSL_A12_150	mk18878	mk9187_A12	173	81262301	81.26	Gh_A12G0582	A12	14440066	14440574	AT1G01490	Heavy metal transport/detoxification superfamily protein	0	0	0	0
cluster3	SL	qSL_A12_150	mk18878	mk9187_A12	173	81262301	81.26	Gh_A12G0583	A12	14481312	14482954	AT3G11480	S-adenosyl-L-methionine-dependent methyltransferases superfamily protein	0.54	0.29	0.76	1.58
cluster3	SL	qSL_A12_150	mk18878	mk9187_A12	173	81262301	81.26	Gh_A12G0584	A12	14626662	14628755	AT3G11480	S-adenosyl-L-methionine-dependent methyltransferases superfamily protein	0	0.85	0.71	0.44
cluster3	SL	qSL_A12_150	mk18878	mk9187_A12	173	81262301	81.26	Gh_A12G0585	A12	14648655	14649990	AT4G36470	S-adenosyl-L-methionine-dependent methyltransferases superfamily protein	-0.96	-0.82	-1.05	-0.51
cluster3	SL	qSL_A12_150	mk18878	mk9187_A12	173	81262301	81.26	Gh_A12G0586	A12	14688058	14688822	AT5G66440	0	-0.74	-0.62	-0.32	-0.66
cluster3	SL	qSL_A12_150	mk18878	mk9187_A12	173	81262301	81.26	Gh_A12G0587	A12	14755147	14756368	AT5G66450	Phosphatidic acid phosphatase (PAP2) family protein	1.24	1.61	1.59	1.51
cluster3	SL	qSL_A12_150	mk18878	mk9187_A12	173	81262301	81.26	Gh_A12G0588	A12	14758498	14760501	AT3G50910	0	0.9	0.23	0.53	0.79
cluster3	SL	qSL_A12_150	mk18878	mk9187_A12	173	81262301	81.26	Gh_A12G0589	A12	14819605	14820009	AT3G50900	0	0.11	0.21	0.7	0.31
cluster3	SL	qSL_A12_150	mk18878	mk9187_A12	173	81262301	81.26	Gh_A12G0590	A12	14872798	14874787	AT1G01050	pyrophosphorylase 1	1.54	1.51	1.58	1.44
cluster3	SL	qSL_A12_150	mk18878	mk9187_A12	173	81262301	81.26	Gh_A12G0591	A12	14881798	14885468	AT5G27740	ATPase family associated with various cellular activities (AAA)	0	-1.4	0	0
cluster3	SL	qSL_A12_150	mk18878	mk9187_A12	173	81262301	81.26	Gh_A12G0592	A12	14886544	14888364	AT1G75280	NmrA-like negative transcriptional regulator family protein	-0.89	0	0	-0.66
cluster3	SL	qSL_A12_150	mk18878	mk9187_A12	173	81262301	81.26	Gh_A12G0593	A12	14930923	14932199	AT2G18250	4-phosphopantetheine adenylyltransferase	1.52	1.26	1.19	0.74
cluster3	SL	qSL_A12_150	mk18878	mk9187_A12	173	81262301	81.26	Gh_A12G0594	A12	14932511	14934379	AT3G09040	Pentatricopeptide repeat (PPR) superfamily protein	1.22	1.01	0.98	0.94
cluster3	SL	qSL_A12_150	mk18878	mk9187_A12	173	81262301	81.26	Gh_A12G0595	A12	14983504	14985686	AT2G18280	tubby like protein 2	1.55	1.29	1.12	1.16
cluster3	SL	qSL_A12_150	mk18878	mk9187_A12	173	81262301	81.26	Gh_A12G0596	A12	15032546	15035004	AT4G36540	BR enhanced expression 2	1.12	0.64	0.67	0.82
cluster3	SL	qSL_A12_150	mk18878	mk9187_A12	173	81262301	81.26	Gh_A12G0597	A12	15113115	15114805	0	0	0	0	0	0
cluster3	SL	qSL_A12_150	mk18878	mk9187_A12	173	81262301	81.26	Gh_A12G0598	A12	15139410	15140187	AT3G50870	GATA type zinc finger transcription factor family protein	0	0	-1.22	0
cluster3	SL	qSL_A12_150	mk18878	mk9187_A12	173	81262301	81.26	Gh_A12G0599	A12	15214499	15214852	0	0	1.24	0.86	0.96	1.46
cluster3	SL	qSL_A12_150	mk18878	mk9187_A12	173	81262301	81.26	Gh_A12G0600	A12	15235956	15263465	AT3G50860	Clathrin adaptor complex small chain family protein	0.6	0.39	0.66	0.51
cluster3	SL	qSL_A12_150	mk18878	mk9187_A12	173	81262301	81.26	Gh_A12G0601	A12	15320078	15321922	AT5G66770	GRAS family transcription factor	0.86	0.23	0.36	0.03
cluster3	SL	qSL_A12_150	mk18878	mk9187_A12	173	81262301	81.26	Gh_A12G0602	A12	15532425	15538641	AT5G66760	succinate dehydrogenase 1-1	1.68	1.55	1.41	1.51
cluster3	SL	qSL_A12_150	mk18878	mk9187_A12	173	81262301	81.26	Gh_A12G0603	A12	15543735	15548398	AT5G66750	chromatin remodeling 1	0.32	-0.37	-0.51	-0.21
cluster3	SL	qSL_A12_150	mk18878	mk9187_A12	173	81262301	81.26	Gh_A12G0604	A12	15595987	15597102	AT5G49610	F-box family protein	0	0	0	0
cluster3	SL	qSL_A12_150	mk18878	mk9187_A12	173	81262301	81.26	Gh_A12G0605	A12	15604645	15605980	AT5G66740	Protein of unknown function (DUF620)	0	0	0	0
cluster3	SL	qSL_A12_150	mk18878	mk9187_A12	173	81262301	81.26	Gh_A12G0606	A12	15622001	15623242	AT4G31850	proton gradient regulation 3	0.76	-0.21	0.17	0.62
cluster3	SL	qSL_A12_150	mk18878	mk9187_A12	173	81262301	81.26	Gh_A12G0607	A12	15624036	15627960	AT4G36690	U2 snRNP auxilliary factor, large subunit, splicing factor	1.19	1.22	1.25	1.39
cluster3	SL	qSL_A12_150	mk18878	mk9187_A12	173	81262301	81.26	Gh_A12G0608	A12	15698555	15703469	AT4G36730	G-box binding factor 1	0.95	0.69	0.74	0.8
cluster3	SL	qSL_A12_150	mk18878	mk9187_A12	173	81262301	81.26	Gh_A12G0609	A12	15723188	15726978	AT4G36750	Quinone reductase family protein	0	0	0	0
cluster3	SL	qSL_A12_150	mk18878	mk9187_A12	173	81262301	81.26	Gh_A12G0610	A12	15775321	15782797	AT4G36760	aminopeptidase P1	1.42	0.92	0.97	1.23
cluster3	SL	qSL_A12_150	mk18878	mk9187_A12	173	81262301	81.26	Gh_A12G0611	A12	15822395	15823828	AT3G50740	UDP-glucosyl transferase 72E1	-0.54	-0.46	0.1	-0.6
cluster3	SL	qSL_A12_150	mk18878	mk9187_A12	173	81262301	81.26	Gh_A12G0612	A12	16013650	16017692	AT3G50740	UDP-glucosyl transferase 72E1	0	0	-0.74	0
cluster3	SL	qSL_A12_150	mk18878	mk9187_A12	173	81262301	81.26	Gh_A12G0613	A12	16060510	16061955	AT2G18570	UDP-Glycosyltransferase superfamily protein	0.25	0.67	0.63	0.05
cluster3	SL	qSL_A12_150	mk18878	mk9187_A12	173	81262301	81.26	Gh_A12G0614	A12	16080328	16081433	AT4G36800	RUB1 conjugating enzyme 1	0	-0.57	-0.18	-0.6
cluster3	SL	qSL_A12_150	mk18878	mk9187_A12	173	81262301	81.26	Gh_A12G0615	A12	16085707	16086879	AT2G18630	Protein of unknown function (DUF677)	1.1	0.73	0.79	1
cluster3	SL	qSL_A12_150	mk18878	mk9187_A12	173	81262301	81.26	Gh_A12G0616	A12	16118750	16119430	AT2G23780	RING/U-box superfamily protein	0.99	0.54	0.76	0.73
cluster3	SL	qSL_A12_150	mk18878	mk9187_A12	173	81262301	81.26	Gh_A12G0617	A12	16194210	16195028	AT3G50760	galacturonosyltransferase-like 2	-0.2	0.16	-0.29	-0.28
cluster3	SL	qSL_A12_150	mk18878	mk9187_A12	173	81262301	81.26	Gh_A12G0618	A12	16195436	16197922	AT4G36850	PQ-loop repeat family protein / transmembrane family protein	0	0	0	0
cluster3	SL	qSL_A12_150	mk18878	mk9187_A12	173	81262301	81.26	Gh_A12G0619	A12	16225372	16225947	AT2G27030	calmodulin 5	1.1	0.88	1.13	0.79
cluster3	SL	qSL_A12_150	mk18878	mk9187_A12	173	81262301	81.26	Gh_A12G0620	A12	16252200	16254053	AT2G23770	protein kinase family protein / peptidoglycan-binding LysM domain-containing protein	0.42	-0.11	0.05	0.46
cluster3	SL	qSL_A12_150	mk18878	mk9187_A12	173	81262301	81.26	Gh_A12G0621	A12	16254373	16254570	0	0	0	0	0	0
cluster3	SL	qSL_A12_150	mk18878	mk9187_A12	173	81262301	81.26	Gh_A12G0622	A12	16254827	16256815	AT5G66631	Tetratricopeptide repeat (TPR)-like superfamily protein	0.24	-0.55	-0.37	-0.15
cluster3	SL	qSL_A12_150	mk18878	mk9187_A12	173	81262301	81.26	Gh_A12G0623	A12	16270209	16274460	AT4G36860	LIM domain-containing protein	1.03	1.11	0.91	0.88
cluster3	SL	qSL_A12_150	mk18878	mk9187_A12	173	81262301	81.26	Gh_A12G0624	A12	16860099	16865056	AT4G36870	BEL1-like homeodomain 2	0.98	1.08	0.87	0.77
cluster3	SL	qSL_A12_150	mk18878	mk9187_A12	173	81262301	81.26	Gh_A12G0625	A12	16931473	16936345	AT5G66600	Protein of unknown function, DUF547	0.03	-0.21	-0.41	-0.42
cluster3	SL	qSL_A12_150	mk18878	mk9187_A12	173	81262301	81.26	Gh_A12G0626	A12	16937335	16937745	AT2G23690	0	1.35	0.67	0.98	0.92
cluster3	SL	qSL_A12_150	mk18878	mk9187_A12	173	81262301	81.26	Gh_A12G0627	A12	17039828	17042979	AT3G18990	AP2/B3-like transcriptional factor family protein	0.38	0.24	0.05	0.29
cluster3	SL	qSL_A12_150	mk18878	mk9187_A12	173	81262301	81.26	Gh_A12G0628	A12	17111766	17112086	AT1G05070	Protein of unknown function (DUF1068)	0	0	0	0
cluster3	SL	qSL_A12_150	mk18878	mk9187_A12	173	81262301	81.26	Gh_A12G0629	A12	17132399	17135892	AT3G18990	AP2/B3-like transcriptional factor family protein	0	0	-1.7	0
cluster3	SL	qSL_A12_150	mk18878	mk9187_A12	173	81262301	81.26	Gh_A12G0630	A12	17276769	17280069	AT3G18990	AP2/B3-like transcriptional factor family protein	-1.05	0	-0.8	-1.4
cluster3	SL	qSL_A12_150	mk18878	mk9187_A12	173	81262301	81.26	Gh_A12G0631	A12	17303427	17304879	AT2G23540	GDSL-like Lipase/Acylhydrolase superfamily protein	0	0	0	0
cluster3	SL	qSL_A12_150	mk18878	mk9187_A12	173	81262301	81.26	Gh_A12G0632	A12	17395055	17395756	AT3G50410	OBF binding protein 1	0.59	0	0.04	-0.24
cluster3	SL	qSL_A12_150	mk18878	mk9187_A12	173	81262301	81.26	Gh_A12G0633	A12	17607539	17610642	AT4G37130	hydroxyproline-rich glycoprotein family protein	0.54	0.42	0.28	0.38
cluster3	SL	qSL_A12_150	mk18878	mk9187_A12	173	81262301	81.26	Gh_A12G0634	A12	17611038	17613155	AT4G13650	Pentatricopeptide repeat (PPR) superfamily protein	-0.46	0	-0.89	-0.66
cluster3	SL	qSL_A12_150	mk18878	mk9187_A12	173	81262301	81.26	Gh_A12G0635	A12	17613482	17620550	AT3G50430	0	0.15	-0.28	-0.23	-0.24
cluster3	SL	qSL_A12_150	mk18878	mk9187_A12	173	81262301	81.26	Gh_A12G0636	A12	17777392	17778393	AT3G50440	methyl esterase 10	-0.77	-0.51	0	-0.38
cluster3	SL	qSL_A12_150	mk18878	mk9187_A12	173	81262301	81.26	Gh_A12G0637	A12	17901338	17903757	AT5G66930	0	0.74	0.09	0.43	0.68
cluster3	SL	qSL_A12_150	mk18878	mk9187_A12	173	81262301	81.26	Gh_A12G0638	A12	18025390	18026409	AT5G60200	TARGET OF MONOPTEROS 6	-0.16	0.14	-0.27	-0.32
cluster3	SL	qSL_A12_150	mk18878	mk9187_A12	173	81262301	81.26	Gh_A12G0639	A12	18027896	18030108	AT2G23630	SKU5 similar 16	0	0	0	0
cluster3	SL	qSL_A12_150	mk18878	mk9187_A12	173	81262301	81.26	Gh_A12G0640	A12	18173806	18175860	AT4G13650	Pentatricopeptide repeat (PPR) superfamily protein	-0.05	-0.74	-0.68	-0.29
cluster3	SL	qSL_A12_150	mk18878	mk9187_A12	173	81262301	81.26	Gh_A12G0641	A12	18241166	18244267	AT5G66880	sucrose nonfermenting 1(SNF1)-related protein kinase 2.3	1.43	1.31	1.47	1.53
cluster3	SL	qSL_A12_150	mk18878	mk9187_A12	173	81262301	81.26	Gh_A12G0642	A12	18502840	18504477	AT4G37180	Homeodomain-like superfamily protein	0.9	0.53	0.33	0.19
cluster3	SL	qSL_A12_150	mk18878	mk9187_A12	173	81262301	81.26	Gh_A12G0643	A12	19180364	19181254	AT5G66870	ASYMMETRIC LEAVES 2-like 1	-0.85	0	0	0
cluster3	SL	qSL_A12_150	mk18878	mk9187_A12	173	81262301	81.26	Gh_A12G0644	A12	19430644	19432483	AT5G66860	Ribosomal protein L25/Gln-tRNA synthetase, anti-codon-binding domain	1.07	0.49	0.32	0.7
cluster3	SL	qSL_A12_150	mk18878	mk9187_A12	173	81262301	81.26	Gh_A12G0645	A12	19761403	19765492	AT5G66850	mitogen-activated protein kinase kinase kinase 5	-0.8	-0.74	-1	-0.44
cluster3	SL	qSL_A12_150	mk18878	mk9187_A12	173	81262301	81.26	Gh_A12G0646	A12	20101786	20106151	AT3G50530	CDPK-related kinase	1.29	1.18	1.15	1.18
cluster3	SL	qSL_A12_150	mk18878	mk9187_A12	173	81262301	81.26	Gh_A12G0647	A12	20259691	20261893	AT5G66840	SAP domain-containing protein	0.18	-0.27	0.06	0.07
cluster3	SL	qSL_A12_150	mk18878	mk9187_A12	173	81262301	81.26	Gh_A12G0648	A12	20263670	20275155	AT3G50590	Transducin/WD40 repeat-like superfamily protein	0.86	0.72	0.69	0.75
cluster3	SL	qSL_A12_150	mk18878	mk9187_A12	173	81262301	81.26	Gh_A12G0649	A12	20683103	20686335	AT4G37080	Protein of unknown function, DUF547	0.54	0.14	0.29	0.15
cluster3	SL	qSL_A12_150	mk18878	mk9187_A12	173	81262301	81.26	Gh_A12G0650	A12	20792397	20792702	AT2G23440	0	0	0	0	0
cluster3	SL	qSL_A12_150	mk18878	mk9187_A12	173	81262301	81.26	Gh_A12G0651	A12	21085055	21085588	AT5G66800	0	0	0	-0.28	0
cluster3	SL	qSL_A12_150	mk18878	mk9187_A12	173	81262301	81.26	Gh_A12G0652	A12	21201718	21202011	0	0	1.34	0.97	1.1	1.18
cluster3	SL	qSL_A12_150	mk18878	mk9187_A12	173	81262301	81.26	Gh_A12G0653	A12	21204391	21213011	AT3G50370	0	0.71	0.57	0.52	0.66
cluster3	SL	qSL_A12_150	mk18878	mk9187_A12	173	81262301	81.26	Gh_A12G0654	A12	22065026	22065593	AT4G33985	Protein of unknown function (DUF1685)	-0.07	-0.26	-0.05	-0.17
cluster3	SL	qSL_A12_150	mk18878	mk9187_A12	173	81262301	81.26	Gh_A12G0655	A12	22182846	22185058	0	0	0	0	0	0
cluster3	SL	qSL_A12_150	mk18878	mk9187_A12	173	81262301	81.26	Gh_A12G0656	A12	22298372	22298723	0	0	0	0	0	0
cluster3	SL	qSL_A12_150	mk18878	mk9187_A12	173	81262301	81.26	Gh_A12G0657	A12	22500311	22502632	AT4G36970	Remorin family protein	1.32	0.72	0.85	1
cluster3	SL	qSL_A12_150	mk18878	mk9187_A12	173	81262301	81.26	Gh_A12G0658	A12	22503242	22506618	AT4G36960	RNA-binding (RRM/RBD/RNP motifs) family protein	1.03	0.63	0.92	1.07
cluster3	SL	qSL_A12_150	mk18878	mk9187_A12	173	81262301	81.26	Gh_A12G0659	A12	22513611	22515010	AT3G08850	HEAT repeat ;WD domain, G-beta repeat protein protein	0.16	0.04	0	0
cluster3	SL	qSL_A12_150	mk18878	mk9187_A12	173	81262301	81.26	Gh_A12G0660	A12	22523858	22524256	AT5G67070	ralf-like 34	0.53	0.52	0.32	0
cluster3	SL	qSL_A12_150	mk18878	mk9187_A12	173	81262301	81.26	Gh_A12G0661	A12	22638960	22640849	0	0	0	-1.15	-1.4	0
cluster3	SL	qSL_A12_150	mk18878	mk9187_A12	173	81262301	81.26	Gh_A12G0662	A12	22648634	22649140	0	0	0	0	0	0
cluster3	SL	qSL_A12_150	mk18878	mk9187_A12	173	81262301	81.26	Gh_A12G0663	A12	22808825	22809877	AT5G67080	mitogen-activated protein kinase kinase kinase 19	-0.96	-1	-0.92	-1.05
cluster3	SL	qSL_A12_150	mk18878	mk9187_A12	173	81262301	81.26	Gh_A12G0664	A12	22811400	22812104	AT3G24600	Late embryogenesis abundant protein, group 2	0	0	0	0
cluster3	SL	qSL_A12_150	mk18878	mk9187_A12	173	81262301	81.26	Gh_A12G0665	A12	22814476	22824469	AT2G23420	nicotinate phosphoribosyltransferase 2	0.49	0.79	0.42	0.6
cluster3	SL	qSL_A12_150	mk18878	mk9187_A12	173	81262301	81.26	Gh_A12G0666	A12	22835707	22837742	AT4G36930	basic helix-loop-helix (bHLH) DNA-binding superfamily protein	-1	-0.28	-0.8	-0.8
cluster3	SL	qSL_A12_150	mk18878	mk9187_A12	173	81262301	81.26	Gh_A12G0667	A12	22840169	22842327	AT5G42940	RING/U-box superfamily protein	0	-1.22	0	0
cluster3	SL	qSL_A12_150	mk18878	mk9187_A12	173	81262301	81.26	Gh_A12G0668	A12	22896076	22896948	AT5G67170	SEC-C motif-containing protein / OTU-like cysteine protease family protein	0.89	0.63	0.65	0.43
cluster3	SL	qSL_A12_150	mk18878	mk9187_A12	173	81262301	81.26	Gh_A12G0669	A12	22927050	22929137	0	0	0.43	-0.09	-0.19	-0.1
cluster3	SL	qSL_A12_150	mk18878	mk9187_A12	173	81262301	81.26	Gh_A12G0670	A12	22938708	22941171	AT4G36920	Integrase-type DNA-binding superfamily protein	1.16	1.3	1.19	1.05
cluster3	SL	qSL_A12_150	mk18878	mk9187_A12	173	81262301	81.26	Gh_A12G0671	A12	23031814	23033160	0	0	0	-0.96	0	0
cluster3	SL	qSL_A12_150	mk18878	mk9187_A12	173	81262301	81.26	Gh_A12G0672	A12	23099406	23103233	AT1G55490	chaperonin 60 beta	0	-0.68	-0.6	0
cluster3	SL	qSL_A12_150	mk18878	mk9187_A12	173	81262301	81.26	Gh_A12G0673	A12	24105205	24105723	AT2G23340	DREB and EAR motif protein 3	0.53	0.51	0.34	0.16
cluster3	SL	qSL_A12_150	mk18878	mk9187_A12	173	81262301	81.26	Gh_A12G0674	A12	24318300	24320800	AT3G57870	sumo conjugation enzyme 1	0	0	0	0
cluster3	SL	qSL_A12_150	mk18878	mk9187_A12	173	81262301	81.26	Gh_A12G0675	A12	24323346	24324296	AT5G67210	Protein of unknown function (DUF579)	-0.24	-0.12	-0.16	-0.24
cluster3	SL	qSL_A12_150	mk18878	mk9187_A12	173	81262301	81.26	Gh_A12G0676	A12	24709481	24711752	AT5G43060	Granulin repeat cysteine protease family protein	1.82	1.55	1.45	1.25
cluster3	SL	qSL_A12_150	mk18878	mk9187_A12	173	81262301	81.26	Gh_A12G0677	A12	24758917	24760374	AT5G67260	CYCLIN D3;2	0.38	-0.03	-0.08	-0.12
cluster3	SL	qSL_A12_150	mk18878	mk9187_A12	173	81262301	81.26	Gh_A12G0678	A12	24764332	24764574	0	0	0	0	0	0
cluster3	SL	qSL_A12_150	mk18878	mk9187_A12	173	81262301	81.26	Gh_A12G0679	A12	25569775	25570245	0	0	0.12	0	-0.16	-0.15
cluster3	SL	qSL_A12_150	mk18878	mk9187_A12	173	81262301	81.26	Gh_A12G0680	A12	25745143	25745391	0	0	0	0	0	0
cluster3	SL	qSL_A12_150	mk18878	mk9187_A12	173	81262301	81.26	Gh_A12G0681	A12	25746153	25748621	AT2G23200	Protein kinase superfamily protein	0.32	-0.28	-0.16	0.29
cluster3	SL	qSL_A12_150	mk18878	mk9187_A12	173	81262301	81.26	Gh_A12G0682	A12	25785926	25788460	AT2G23200	Protein kinase superfamily protein	1.21	0.85	0.9	1.05
cluster3	SL	qSL_A12_150	mk18878	mk9187_A12	173	81262301	81.26	Gh_A12G0683	A12	25806952	25807717	AT4G37300	maternal effect embryo arrest 59	0.38	0.43	0.03	0.05
cluster3	SL	qSL_A12_150	mk18878	mk9187_A12	173	81262301	81.26	Gh_A12G0684	A12	25810464	25811430	AT5G06240	embryo defective 2735	0	0	0	0
cluster3	SL	qSL_A12_150	mk18878	mk9187_A12	173	81262301	81.26	Gh_A12G0685	A12	25961191	25963313	AT4G37310	cytochrome P450, family 81, subfamily H, polypeptide 1	-1	0	0	0
cluster3	SL	qSL_A12_150	mk18878	mk9187_A12	173	81262301	81.26	Gh_A12G0686	A12	26564299	26565369	AT5G67350	0	0	-0.52	-1.22	-1.05
cluster3	SL	qSL_A12_150	mk18878	mk9187_A12	173	81262301	81.26	Gh_A12G0687	A12	26577357	26579686	AT5G67370	Protein of unknown function (DUF1230)	0.76	1.92	1.71	1.36
cluster3	SL	qSL_A12_150	mk18878	mk9187_A12	173	81262301	81.26	Gh_A12G0688	A12	26670012	26672851	AT2G23093	Major facilitator superfamily protein	0.2	-0.41	-0.28	-0.1
cluster3	SL	qSL_A12_150	mk18878	mk9187_A12	173	81262301	81.26	Gh_A12G0689	A12	26681033	26682449	AT4G24230	acyl-CoA-binding domain 3	0.47	-0.02	0.14	0.37
cluster3	SL	qSL_A12_150	mk18878	mk9187_A12	173	81262301	81.26	Gh_A12G0690	A12	26685729	26686631	AT2G24960	0	-0.92	-1.15	-1.22	-2
cluster3	SL	qSL_A12_150	mk18878	mk9187_A12	173	81262301	81.26	Gh_A12G0691	A12	26734508	26736959	AT2G23090	Uncharacterised protein family SERF	0.87	0.01	0.58	0.8
cluster3	SL	qSL_A12_150	mk18878	mk9187_A12	173	81262301	81.26	Gh_A12G0692	A12	26738526	26741885	AT5G67380	casein kinase alpha 1	-0.96	0	0	0
cluster3	SL	qSL_A12_150	mk18878	mk9187_A12	173	81262301	81.26	Gh_A12G0693	A12	26754998	26758581	AT4G37510	Ribonuclease III family protein	1.8	1.55	1.62	1.71
cluster3	SL	qSL_A12_150	mk18878	mk9187_A12	173	81262301	81.26	Gh_A12G0694	A12	26955980	26958412	AT5G67385	Phototropic-responsive NPH3 family protein	1.53	1.58	1.42	1.04
cluster3	SL	qSL_A12_150	mk18878	mk9187_A12	173	81262301	81.26	Gh_A12G0695	A12	26988350	26989090	AT4G37530	Peroxidase superfamily protein	0	0	0	0
cluster3	SL	qSL_A12_150	mk18878	mk9187_A12	173	81262301	81.26	Gh_A12G0696	A12	27143478	27144262	AT4G37540	LOB domain-containing protein 39	0.35	0.52	0.62	0.18
cluster3	SL	qSL_A12_150	mk18878	mk9187_A12	173	81262301	81.26	Gh_A12G0697	A12	27198994	27200821	AT1G48570	zinc finger (Ran-binding) family protein	0	0	0	0
cluster3	SL	qSL_A12_150	mk18878	mk9187_A12	173	81262301	81.26	Gh_A12G0698	A12	28014159	28015615	AT2G23060	Acyl-CoA N-acyltransferases (NAT) superfamily protein	-0.44	-0.77	-0.57	-0.64
cluster3	SL	qSL_A12_150	mk18878	mk9187_A12	173	81262301	81.26	Gh_A12G0699	A12	28489163	28489843	AT1G49900	C2H2 type zinc finger transcription factor family	0.53	0.26	0.42	0.6
cluster3	SL	qSL_A12_150	mk18878	mk9187_A12	173	81262301	81.26	Gh_A12G0700	A12	28491878	28493360	AT5G67460	O-Glycosyl hydrolases family 17 protein	0.91	-0.07	0.37	-0.32
cluster3	SL	qSL_A12_150	mk18878	mk9187_A12	173	81262301	81.26	Gh_A12G0701	A12	28878572	28882978	AT5G67470	formin homolog 6	0.8	0.71	0.63	0.53
cluster3	SL	qSL_A12_150	mk18878	mk9187_A12	173	81262301	81.26	Gh_A12G0702	A12	29214144	29215435	AT4G37630	cyclin d5;1	0	0	0	-0.96
cluster3	SL	qSL_A12_150	mk18878	mk9187_A12	173	81262301	81.26	Gh_A12G0703	A12	29464190	29466110	AT5G67500	voltage dependent anion channel 2	1.27	1.31	1.29	1.15
cluster3	SL	qSL_A12_150	mk18878	mk9187_A12	173	81262301	81.26	Gh_A12G0704	A12	29469595	29472872	AT3G49900	Phototropic-responsive NPH3 family protein	0.81	0.23	0.51	0.28
cluster3	SL	qSL_A12_150	mk18878	mk9187_A12	173	81262301	81.26	Gh_A12G0705	A12	29540925	29543987	AT5G45680	FK506-binding protein 13	1.5	1.57	1.47	1.3
cluster3	SL	qSL_A12_150	mk18878	mk9187_A12	173	81262301	81.26	Gh_A12G0706	A12	29597703	29599156	AT1G07930	GTP binding Elongation factor Tu family protein	1.64	1.13	1.25	1.37
cluster3	SL	qSL_A12_150	mk18878	mk9187_A12	173	81262301	81.26	Gh_A12G0707	A12	30133314	30136172	AT2G14750	APS kinase	0.71	0.98	1.08	1.08
cluster3	SL	qSL_A12_150	mk18878	mk9187_A12	173	81262301	81.26	Gh_A12G0708	A12	30137571	30137768	0	0	0	0	1.08	1.2
cluster3	SL	qSL_A12_150	mk18878	mk9187_A12	173	81262301	81.26	Gh_A12G0709	A12	30255472	30259982	AT5G67530	plant U-box 49	0.85	0.57	0.69	0.65
cluster3	SL	qSL_A12_150	mk18878	mk9187_A12	173	81262301	81.26	Gh_A12G0710	A12	31009627	31010997	AT4G37650	GRAS family transcription factor	0.23	0.14	-0.09	-0.16
cluster3	SL	qSL_A12_150	mk18878	mk9187_A12	173	81262301	81.26	Gh_A12G0711	A12	31846233	31849964	AT5G67540	Arabinanase/levansucrase/invertase	0.71	0.39	0.42	0.53
cluster3	SL	qSL_A12_150	mk18878	mk9187_A12	173	81262301	81.26	Gh_A12G0712	A12	31869206	31872651	AT5G67610	Uncharacterized conserved protein (DUF2215)	1.26	0.42	0.84	1.09
cluster3	SL	qSL_A12_150	mk18878	mk9187_A12	173	81262301	81.26	Gh_A12G0713	A12	32515272	32517597	AT3G49810	ARM repeat superfamily protein	0.66	0.41	0.25	0.54
cluster3	SL	qSL_A12_150	mk18878	mk9187_A12	173	81262301	81.26	Gh_A12G0714	A12	32636331	32636885	0	0	0	0	-0.8	0
cluster3	SL	qSL_A12_150	mk18878	mk9187_A12	173	81262301	81.26	Gh_A12G0715	A12	32706907	32709136	AT3G11220	Paxneb protein-related	0.39	0.05	-0.06	0.14
cluster3	SL	qSL_A12_150	mk18878	mk9187_A12	173	81262301	81.26	Gh_A12G0716	A12	32751605	32752519	AT5G65880	0	2.35	0	0	0
cluster3	SL	qSL_A12_150	mk18878	mk9187_A12	173	81262301	81.26	Gh_A12G0717	A12	32772385	32772723	AT3G49780	phytosulfokine 4 precursor	0	0	0	0.39
cluster3	SL	qSL_A12_150	mk18878	mk9187_A12	173	81262301	81.26	Gh_A12G0718	A12	32787786	32788298	AT3G49760	basic leucine-zipper 5	-0.27	-0.8	-0.72	0
cluster3	SL	qSL_A12_150	mk18878	mk9187_A12	173	81262301	81.26	Gh_A12G0719	A12	32981769	32982329	AT2G22850	basic leucine-zipper 6	-0.22	0	0	0
cluster3	SL	qSL_A12_150	mk18878	mk9187_A12	173	81262301	81.26	Gh_A12G0720	A12	33133999	33140081	AT4G36960	RNA-binding (RRM/RBD/RNP motifs) family protein	0	0	-0.77	-0.57
cluster3	SL	qSL_A12_150	mk18878	mk9187_A12	173	81262301	81.26	Gh_A12G0721	A12	33178487	33180844	AT4G37750	Integrase-type DNA-binding superfamily protein	-0.28	-0.23	-0.23	-0.36
cluster3	SL	qSL_A12_150	mk18878	mk9187_A12	173	81262301	81.26	Gh_A12G0722	A12	33544853	33545656	AT5G44700	Leucine-rich repeat transmembrane protein kinase	0.7	0.19	0.29	0.15
cluster3	SL	qSL_A12_150	mk18878	mk9187_A12	173	81262301	81.26	Gh_A12G0723	A12	33576286	33578562	AT4G13650	Pentatricopeptide repeat (PPR) superfamily protein	0.68	-0.04	0.09	0.27
cluster3	SL	qSL_A12_150	mk18878	mk9187_A12	173	81262301	81.26	Gh_A12G0724	A12	33582553	33584709	AT5G16860	Tetratricopeptide repeat (TPR)-like superfamily protein	0.11	-0.96	-1	-0.55
cluster3	SL	qSL_A12_150	mk18878	mk9187_A12	173	81262301	81.26	Gh_A12G0725	A12	33686914	33688135	AT3G49690	myb domain protein 84	0	-1.3	0	0
cluster3	SL	qSL_A12_150	mk18878	mk9187_A12	173	81262301	81.26	Gh_A12G0726	A12	34367556	34368611	AT4G37790	Homeobox-leucine zipper protein family	1.19	0.98	0.98	1.26
cluster3	SL	qSL_A12_150	mk18878	mk9187_A12	173	81262301	81.26	Gh_A12G0727	A12	35487590	35490262	AT2G22795	0	-0.96	-1.15	-1.22	-1.7
cluster3	SL	qSL_A12_150	mk18878	mk9187_A12	173	81262301	81.26	Gh_A12G0728	A12	35647771	35649477	0	0	2.2	0	0	0
cluster3	SL	qSL_A12_150	mk18878	mk9187_A12	173	81262301	81.26	Gh_A12G0729	A12	35649657	35651170	0	0	-0.17	-0.52	0.03	0.14
cluster3	SL	qSL_A12_150	mk18878	mk9187_A12	173	81262301	81.26	Gh_A12G0730	A12	35665702	35667965	AT1G50010	tubulin alpha-2 chain	-1.1	-0.82	-1.05	0
cluster3	SL	qSL_A12_150	mk18878	mk9187_A12	173	81262301	81.26	Gh_A12G0731	A12	36193789	36195983	AT4G17910	transferases, transferring acyl groups	-0.02	0.05	0.13	-0.59
cluster3	SL	qSL_A12_150	mk18878	mk9187_A12	173	81262301	81.26	Gh_A12G0732	A12	36223833	36225185	AT5G65720	nitrogen fixation S (NIFS)-like 1	1.24	1.36	1.16	1.03
cluster3	SL	qSL_A12_150	mk18878	mk9187_A12	173	81262301	81.26	Gh_A12G0733	A12	36225350	36225610	0	0	0	0	0	0
cluster3	SL	qSL_A12_150	mk18878	mk9187_A12	173	81262301	81.26	Gh_A12G0734	A12	36289611	36290198	AT4G37810	0	0	0	0	0
cluster3	SL	qSL_A12_150	mk18878	mk9187_A12	173	81262301	81.26	Gh_A12G0735	A12	36556187	36558672	0	0	0	0	0	0
cluster3	SL	qSL_A12_150	mk18878	mk9187_A12	173	81262301	81.26	Gh_A12G0736	A12	36986720	36987967	AT2G22760	basic helix-loop-helix (bHLH) DNA-binding superfamily protein	-0.89	-0.08	-0.68	-0.96
cluster3	SL	qSL_A12_150	mk18878	mk9187_A12	173	81262301	81.26	Gh_A12G0737	A12	37172748	37172978	0	0	0	0	0	0
cluster3	SL	qSL_A12_150	mk18878	mk9187_A12	173	81262301	81.26	Gh_A12G0738	A12	37172991	37179571	AT2G22730	Major facilitator superfamily protein	0.05	-0.11	-0.3	0.19
cluster3	SL	qSL_A12_150	mk18878	mk9187_A12	173	81262301	81.26	Gh_A12G0739	A12	37180019	37183426	AT4G37870	phosphoenolpyruvate carboxykinase 1	1.3	1.34	1.43	1.52
cluster3	SL	qSL_A12_150	mk18878	mk9187_A12	173	81262301	81.26	Gh_A12G0740	A12	37209424	37209972	AT2G01050	zinc ion binding;nucleic acid binding	-0.03	0	0	0
cluster3	SL	qSL_A12_150	mk18878	mk9187_A12	173	81262301	81.26	Gh_A12G0741	A12	37210030	37210719	AT2G01050	zinc ion binding;nucleic acid binding	0.02	0	-0.47	-0.77
cluster3	SL	qSL_A12_150	mk18878	mk9187_A12	173	81262301	81.26	Gh_A12G0742	A12	37502586	37503077	AT5G65660	hydroxyproline-rich glycoprotein family protein	0.51	0.68	0.62	0.79
cluster3	SL	qSL_A12_150	mk18878	mk9187_A12	173	81262301	81.26	Gh_A12G0743	A12	37583629	37585748	AT5G28950	0	0	0	0	0
cluster3	SL	qSL_A12_150	mk18878	mk9187_A12	173	81262301	81.26	Gh_A12G0744	A12	37643612	37644222	AT3G09510	Ribonuclease H-like superfamily protein	0	0	-0.68	0
cluster3	SL	qSL_A12_150	mk18878	mk9187_A12	173	81262301	81.26	Gh_A12G0745	A12	37712864	37713472	AT4G23160	cysteine-rich RLK (RECEPTOR-like protein kinase) 8	0	0	0	0
cluster3	SL	qSL_A12_150	mk18878	mk9187_A12	173	81262301	81.26	Gh_A12G0746	A12	37792658	37796937	AT5G07280	Leucine-rich repeat transmembrane protein kinase	-0.48	-0.51	-0.6	-0.7
cluster3	SL	qSL_A12_150	mk18878	mk9187_A12	173	81262301	81.26	Gh_A12G0747	A12	37797674	37816254	AT5G65620	Zincin-like metalloproteases family protein	1.54	1.12	1.1	1.18
cluster3	SL	qSL_A12_150	mk18878	mk9187_A12	173	81262301	81.26	Gh_A12G0748	A12	38250755	38252542	0	0	0	0	0	0
cluster3	SL	qSL_A12_150	mk18878	mk9187_A12	173	81262301	81.26	Gh_A12G0749	A12	38278284	38278604	0	0	0.44	0.33	0.45	0.33
cluster3	SL	qSL_A12_150	mk18878	mk9187_A12	173	81262301	81.26	Gh_A12G0750	A12	38338715	38340622	AT5G10530	Concanavalin A-like lectin protein kinase family protein	0	0	0	0
cluster3	SL	qSL_A12_150	mk18878	mk9187_A12	173	81262301	81.26	Gh_A12G0751	A12	38735280	38736075	AT2G24960	0	0.27	-0.14	-0.14	-0.06
cluster3	SL	qSL_A12_150	mk18878	mk9187_A12	173	81262301	81.26	Gh_A12G0752	A12	38736962	38740928	AT2G22620	Rhamnogalacturonate lyase family protein	0	-1.4	0	-1.4
cluster3	SL	qSL_A12_150	mk18878	mk9187_A12	173	81262301	81.26	Gh_A12G0753	A12	38773545	38774219	ATMG00860	DNA/RNA polymerases superfamily protein	0	0	0	0
cluster3	SL	qSL_A12_150	mk18878	mk9187_A12	173	81262301	81.26	Gh_A12G0754	A12	38795332	38795819	0	0	0	0	0	0
cluster3	SL	qSL_A12_150	mk18878	mk9187_A12	173	81262301	81.26	Gh_A12G0755	A12	38810688	38812083	AT5G41980	0	0.09	-0.48	-0.6	-0.54
cluster3	SL	qSL_A12_150	mk18878	mk9187_A12	173	81262301	81.26	Gh_A12G0756	A12	38814598	38815914	AT2G39230	LATERAL ORGAN JUNCTION	-0.02	-0.44	-0.46	-0.26
cluster3	SL	qSL_A12_150	mk18878	mk9187_A12	173	81262301	81.26	Gh_A12G0757	A12	39143863	39144840	0	0	0	0	0	0
cluster3	SL	qSL_A12_150	mk18878	mk9187_A12	173	81262301	81.26	Gh_A12G0758	A12	39201969	39228992	AT4G39420	0	0.66	0.49	0.42	0.6
cluster3	SL	qSL_A12_150	mk18878	mk9187_A12	173	81262301	81.26	Gh_A12G0759	A12	39323761	39324276	0	0	0	0	0	0
cluster3	SL	qSL_A12_150	mk18878	mk9187_A12	173	81262301	81.26	Gh_A12G0760	A12	39332401	39344892	AT4G39460	S-adenosylmethionine carrier 1	0.85	0.8	0.76	0.69
cluster3	SL	qSL_A12_150	mk18878	mk9187_A12	173	81262301	81.26	Gh_A12G0761	A12	39820800	39821965	AT5G64750	Integrase-type DNA-binding superfamily protein	-0.12	0	0	-1.05
cluster3	SL	qSL_A12_150	mk18878	mk9187_A12	173	81262301	81.26	Gh_A12G0762	A12	40181865	40185742	AT1G76010	Alba DNA/RNA-binding protein	0.74	0.52	0.24	0.5
cluster3	SL	qSL_A12_150	mk18878	mk9187_A12	173	81262301	81.26	Gh_A12G0763	A12	40231282	40232593	0	0	0	0	0	0
cluster3	SL	qSL_A12_150	mk18878	mk9187_A12	173	81262301	81.26	Gh_A12G0764	A12	40338454	40339784	0	0	-0.96	0	0	0
cluster3	SL	qSL_A12_150	mk18878	mk9187_A12	173	81262301	81.26	Gh_A12G0765	A12	40419231	40420205	0	0	0	0	0	0
cluster3	SL	qSL_A12_150	mk18878	mk9187_A12	173	81262301	81.26	Gh_A12G0766	A12	40429564	40430821	ATMG00860	DNA/RNA polymerases superfamily protein	0	0	0	0
cluster3	SL	qSL_A12_150	mk18878	mk9187_A12	173	81262301	81.26	Gh_A12G0767	A12	40511848	40512381	0	0	0	0	0	0
cluster3	SL	qSL_A12_150	mk18878	mk9187_A12	173	81262301	81.26	Gh_A12G0768	A12	41138285	41139958	AT4G30820	cyclin-dependent kinase-activating kinase assembly factor-related / CDK-activating kinase assembly factor-related	0.45	-0.62	-0.3	0.08
cluster3	SL	qSL_A12_150	mk18878	mk9187_A12	173	81262301	81.26	Gh_A12G0769	A12	41141759	41146193	AT4G40050	Protein of unknown function (DUF3550/UPF0682)	0.63	0.51	0.41	0.52
cluster3	SL	qSL_A12_150	mk18878	mk9187_A12	173	81262301	81.26	Gh_A12G0770	A12	41324069	41324443	0	0	2.53	2.34	2.4	3.03
cluster3	SL	qSL_A12_150	mk18878	mk9187_A12	173	81262301	81.26	Gh_A12G0771	A12	41812683	41813875	AT4G40060	homeobox protein 16	0.06	0.13	-0.59	-0.04
cluster3	SL	qSL_A12_150	mk18878	mk9187_A12	173	81262301	81.26	Gh_A12G0772	A12	41990391	41991521	AT1G72220	RING/U-box superfamily protein	1.25	0.86	0.93	1.58
cluster3	SL	qSL_A12_150	mk18878	mk9187_A12	173	81262301	81.26	Gh_A12G0773	A12	42258090	42258656	AT5G65340	Protein of unknown function, DUF617	0	0	0	0
cluster3	SL	qSL_A12_150	mk18878	mk9187_A12	173	81262301	81.26	Gh_A12G0774	A12	42602511	42603206	AT4G24660	homeobox protein 22	0	0	0	0
cluster3	SL	qSL_A12_150	mk18878	mk9187_A12	173	81262301	81.26	Gh_A12G0775	A12	43064710	43067081	AT2G22540	K-box region and MADS-box transcription factor family protein	0.09	-0.05	-0.11	0
cluster3	SL	qSL_A12_150	mk18878	mk9187_A12	173	81262301	81.26	Gh_A12G0776	A12	43153335	43156504	AT5G65470	O-fucosyltransferase family protein	0.91	0.96	0.97	0.87
cluster3	SL	qSL_A12_150	mk18878	mk9187_A12	173	81262301	81.26	Gh_A12G0777	A12	43203356	43242827	AT5G10490	MSCS-like 2	0.59	0.61	0.45	0.5
cluster3	SL	qSL_A12_150	mk18878	mk9187_A12	173	81262301	81.26	Gh_A12G0778	A12	43245211	43248164	AT2G22560	Kinase interacting (KIP1-like) family protein	0	0	0	-1.52
cluster3	SL	qSL_A12_150	mk18878	mk9187_A12	173	81262301	81.26	Gh_A12G0779	A12	43291169	43293673	AT5G10520	ROP binding protein kinases 1	0	-1.52	-1.7	0
cluster3	SL	qSL_A12_150	mk18878	mk9187_A12	173	81262301	81.26	Gh_A12G0780	A12	43336749	43340363	AT4G15930	Dynein light chain type 1 family protein	0	0	-0.31	-0.72
cluster3	SL	qSL_A12_150	mk18878	mk9187_A12	173	81262301	81.26	Gh_A12G0781	A12	43349170	43352347	AT5G65540	0	0.56	0.59	0.47	0.61
cluster3	SL	qSL_A12_150	mk18878	mk9187_A12	173	81262301	81.26	Gh_A12G0782	A12	43477184	43480875	AT2G22600	RNA-binding KH domain-containing protein	0.84	0.56	0.49	0.72
cluster3	SL	qSL_A12_150	mk18878	mk9187_A12	173	81262301	81.26	Gh_A12G0783	A12	43484789	43485100	0	0	0.49	0.07	0.2	0.37
cluster3	SL	qSL_A12_150	mk18878	mk9187_A12	173	81262301	81.26	Gh_A12G0784	A12	43500496	43503308	AT4G15560	Deoxyxylulose-5-phosphate synthase	-1.7	0	-2	-1.7
cluster3	SL	qSL_A12_150	mk18878	mk9187_A12	173	81262301	81.26	Gh_A12G0785	A12	43564992	43570503	AT2G22610	Di-glucose binding protein with Kinesin motor domain	-0.08	-0.72	-0.68	-0.6
cluster3	SL	qSL_A12_150	mk18878	mk9187_A12	173	81262301	81.26	Gh_A12G0786	A12	44269529	44270424	AT5G64260	EXORDIUM like 2	0	0	-1.05	0
cluster3	SL	qSL_A12_150	mk18878	mk9187_A12	173	81262301	81.26	Gh_A12G0787	A12	44480477	44484218	AT5G64030	S-adenosyl-L-methionine-dependent methyltransferases superfamily protein	1.55	1.29	1.19	1.25
cluster3	SL	qSL_A12_150	mk18878	mk9187_A12	173	81262301	81.26	Gh_A12G0788	A12	44648610	44654289	AT5G63970	Copine (Calcium-dependent phospholipid-binding protein) family	0.78	0.2	0.45	0.63
cluster3	SL	qSL_A12_150	mk18878	mk9187_A12	173	81262301	81.26	Gh_A12G0789	A12	44953293	44960685	AT5G08560	transducin family protein / WD-40 repeat family protein	0.62	0.46	0.39	0.56
cluster3	SL	qSL_A12_150	mk18878	mk9187_A12	173	81262301	81.26	Gh_A12G0790	A12	45237278	45242138	AT5G63940	Protein kinase protein with adenine nucleotide alpha hydrolases-like domain	0.22	-0.41	-0.27	-0.04
cluster3	SL	qSL_A12_150	mk18878	mk9187_A12	173	81262301	81.26	Gh_A12G0791	A12	45412489	45423834	AT1G53310	phosphoenolpyruvate carboxylase 1	0	0	0	0
cluster3	SL	qSL_A12_150	mk18878	mk9187_A12	173	81262301	81.26	Gh_A12G0792	A12	45470627	45477974	AT5G47860	Protein of unknown function (DUF1350)	0.84	0.71	0.66	0.72
cluster3	SL	qSL_A12_150	mk18878	mk9187_A12	173	81262301	81.26	Gh_A12G0793	A12	45747856	45750423	AT5G65280	GCR2-like 1	1.25	0.54	0.98	1.4
cluster3	SL	qSL_A12_150	mk18878	mk9187_A12	173	81262301	81.26	Gh_A12G0794	A12	45771379	45773243	AT5G10360	Ribosomal protein S6e	0.79	-0.05	0.53	0.59
cluster3	SL	qSL_A12_150	mk18878	mk9187_A12	173	81262301	81.26	Gh_A12G0795	A12	45775138	45776292	AT2G22420	Peroxidase superfamily protein	0.58	0.4	0.62	0.8
cluster3	SL	qSL_A12_150	mk18878	mk9187_A12	173	81262301	81.26	Gh_A12G0796	A12	45935213	45937851	AT5G10260	RAB GTPase homolog H1E	-0.6	0	-1.15	0
cluster3	SL	qSL_A12_150	mk18878	mk9187_A12	173	81262301	81.26	Gh_A12G0797	A12	46334828	46337622	AT3G01015	TPX2 (targeting protein for Xklp2) protein family	-0.77	-0.72	-1.15	0
cluster3	SL	qSL_A12_150	mk18878	mk9187_A12	173	81262301	81.26	Gh_A12G0798	A12	46430272	46431592	AT3G57000	nucleolar essential protein-related	0	0	0	0
cluster3	SL	qSL_A12_150	mk18878	mk9187_A12	173	81262301	81.26	Gh_A12G0799	A12	46440977	46442419	AT3G29360	UDP-glucose 6-dehydrogenase family protein	1.14	0.94	0.84	0.87
cluster3	SL	qSL_A12_150	mk18878	mk9187_A12	173	81262301	81.26	Gh_A12G0800	A12	46442420	46442644	0	0	0.62	0	0.35	0
cluster3	SL	qSL_A12_150	mk18878	mk9187_A12	173	81262301	81.26	Gh_A12G0801	A12	46496588	46505277	AT4G14965	membrane-associated progesterone binding protein 4	0.49	0.09	0.24	0.02
cluster3	SL	qSL_A12_150	mk18878	mk9187_A12	173	81262301	81.26	Gh_A12G0802	A12	46617711	46632122	AT4G39850	peroxisomal ABC transporter 1	1.06	0.78	0.69	0.88
cluster3	SL	qSL_A12_150	mk18878	mk9187_A12	173	81262301	81.26	Gh_A12G0803	A12	46672987	46676085	AT4G39870	TLD-domain containing nucleolar protein	0.8	0.46	0.58	1.07
cluster3	SL	qSL_A12_150	mk18878	mk9187_A12	173	81262301	81.26	Gh_A12G0804	A12	46677261	46695867	AT5G10240	asparagine synthetase 3	1.1	0.77	0.9	1
cluster3	SL	qSL_A12_150	mk18878	mk9187_A12	173	81262301	81.26	Gh_A12G0805	A12	46850463	46854390	AT4G39910	ubiquitin-specific protease 3	0.59	0.31	0.23	0.44
cluster3	SL	qSL_A12_150	mk18878	mk9187_A12	173	81262301	81.26	Gh_A12G0806	A12	47015276	47017442	AT4G39955	alpha/beta-Hydrolases superfamily protein	0	-0.92	-0.85	0
cluster3	SL	qSL_A12_150	mk18878	mk9187_A12	173	81262301	81.26	Gh_A12G0807	A12	47017763	47021296	AT1G10380	Putative membrane lipoprotein	0.03	0.42	-0.01	0.28
cluster3	SL	qSL_A12_150	mk18878	mk9187_A12	173	81262301	81.26	Gh_A12G0808	A12	47081833	47083719	AT2G40980	Protein kinase superfamily protein	0.21	0.06	0.16	-0.37
cluster3	SL	qSL_A12_150	mk18878	mk9187_A12	173	81262301	81.26	Gh_A12G0809	A12	47103108	47104708	AT2G40980	Protein kinase superfamily protein	-0.11	-0.42	-0.26	-1.15
cluster3	SL	qSL_A12_150	mk18878	mk9187_A12	173	81262301	81.26	Gh_A12G0810	A12	47228022	47231529	AT1G73320	S-adenosyl-L-methionine-dependent methyltransferases superfamily protein	0.99	0.61	0.69	0.66
cluster3	SL	qSL_A12_150	mk18878	mk9187_A12	173	81262301	81.26	Gh_A12G0811	A12	47286608	47292298	AT2G43040	tetratricopeptide repeat (TPR)-containing protein	0.42	0.31	0.26	0.4
cluster3	SL	qSL_A12_150	mk18878	mk9187_A12	173	81262301	81.26	Gh_A12G0812	A12	47361885	47365014	AT3G59030	MATE efflux family protein	1.74	1.41	1.34	1.2
cluster3	SL	qSL_A12_150	mk18878	mk9187_A12	173	81262301	81.26	Gh_A12G0813	A12	47416805	47426115	AT1G30330	auxin response factor 6	0.79	0.9	0.73	0.81
cluster3	SL	qSL_A12_150	mk18878	mk9187_A12	173	81262301	81.26	Gh_A12G0814	A12	47443749	47445147	AT1G04020	breast cancer associated RING 1	0	0.73	0.65	0
cluster3	SL	qSL_A12_150	mk18878	mk9187_A12	173	81262301	81.26	Gh_A12G0815	A12	47784473	47799942	AT3G10550	Myotubularin-like phosphatases II superfamily	0.67	0.43	0.29	0.39
cluster3	SL	qSL_A12_150	mk18878	mk9187_A12	173	81262301	81.26	Gh_A12G0816	A12	47805197	47807254	ATCG01280	Chloroplast Ycf2;ATPase, AAA type, core	0.55	0.36	0.47	0.3
cluster3	SL	qSL_A12_150	mk18878	mk9187_A12	173	81262301	81.26	Gh_A12G0817	A12	47808958	47809293	0	0	0.34	-0.01	0.06	-0.07
cluster3	SL	qSL_A12_150	mk18878	mk9187_A12	173	81262301	81.26	Gh_A12G0818	A12	47809734	47810111	ATCG01280	Chloroplast Ycf2;ATPase, AAA type, core	0.56	-0.04	0.14	0.17
cluster3	SL	qSL_A12_150	mk18878	mk9187_A12	173	81262301	81.26	Gh_A12G0819	A12	47811894	47812175	ATCG01300	ribosomal protein L23	0.86	0.5	0.6	0.44
cluster3	SL	qSL_A12_150	mk18878	mk9187_A12	173	81262301	81.26	Gh_A12G0820	A12	47814133	47814561	ATCG00830	ribosomal protein L2	0.55	0.76	0.36	0
cluster3	SL	qSL_A12_150	mk18878	mk9187_A12	173	81262301	81.26	Gh_A12G0821	A12	47818786	47819292	ATCG00800	structural constituent of ribosome	1.32	1.25	0.96	0.76
cluster3	SL	qSL_A12_150	mk18878	mk9187_A12	173	81262301	81.26	Gh_A12G0822	A12	47862339	47872423	AT5G36950	DegP protease 10	0.17	-0.21	-0.57	-0.22
cluster3	SL	qSL_A12_150	mk18878	mk9187_A12	173	81262301	81.26	Gh_A12G0823	A12	48308042	48321306	AT5G64070	phosphatidylinositol 4-OH kinase beta1	0.71	0.43	0.45	0.56
cluster3	SL	qSL_A12_150	mk18878	mk9187_A12	173	81262301	81.26	Gh_A12G0824	A12	49192781	49194756	AT1G06520	glycerol-3-phosphate acyltransferase 1	0	0	-1.3	0
cluster3	SL	qSL_A12_150	mk18878	mk9187_A12	173	81262301	81.26	Gh_A12G0825	A12	49500802	49544245	AT2G36360	Galactose oxidase/kelch repeat superfamily protein	-0.49	-0.68	-0.8	-0.57
cluster3	SL	qSL_A12_150	mk18878	mk9187_A12	173	81262301	81.26	Gh_A12G0826	A12	50877183	50879360	AT2G30990	Protein of unknown function (DUF688)	0.69	0.36	0.43	0.6
cluster3	SL	qSL_A12_150	mk18878	mk9187_A12	173	81262301	81.26	Gh_A12G0827	A12	51065332	51072704	AT2G42750	DNAJ heat shock N-terminal domain-containing protein	0.6	1.4	1.52	1.72
cluster3	SL	qSL_A12_150	mk18878	mk9187_A12	173	81262301	81.26	Gh_A12G0828	A12	52244503	52251747	AT4G39380	0	-0.15	-0.31	-0.25	-0.39
cluster3	SL	qSL_A12_150	mk18878	mk9187_A12	173	81262301	81.26	Gh_A12G0829	A12	52587021	52592439	AT1G54610	Protein kinase superfamily protein	0	0	0	-1.52
cluster3	SL	qSL_A12_150	mk18878	mk9187_A12	173	81262301	81.26	Gh_A12G0830	A12	52733910	52735425	AT5G64790	O-Glycosyl hydrolases family 17 protein	0	0	0	0
cluster3	SL	qSL_A12_150	mk18878	mk9187_A12	173	81262301	81.26	Gh_A12G0831	A12	52746268	52755116	AT1G10490	Domain of unknown function (DUF1726) ;Putative ATPase (DUF699)	0.69	0.13	0.07	0.41
cluster3	SL	qSL_A12_150	mk18878	mk9187_A12	173	81262301	81.26	Gh_A12G0832	A12	53085722	53087501	AT4G09720	RAB GTPase homolog G3A	0.54	0.43	0.7	0.52
cluster3	SL	qSL_A12_150	mk18878	mk9187_A12	173	81262301	81.26	Gh_A12G0833	A12	53087786	53089758	AT1G22740	RAB GTPase homolog G3B	0.43	0.33	0.59	0.41
cluster3	SL	qSL_A12_150	mk18878	mk9187_A12	173	81262301	81.26	Gh_A12G0834	A12	53182808	53187183	AT5G09960	0	0.89	0.37	0.5	0.85
cluster3	SL	qSL_A12_150	mk18878	mk9187_A12	173	81262301	81.26	Gh_A12G0835	A12	53484534	53485286	AT2G21990	Protein of unknown function, DUF617	0	0	0	-1.15
cluster3	SL	qSL_A12_150	mk18878	mk9187_A12	173	81262301	81.26	Gh_A12G0836	A12	53726020	53735416	AT5G10010	0	0.4	-0.14	0.28	0.18
cluster3	SL	qSL_A12_150	mk18878	mk9187_A12	173	81262301	81.26	Gh_A12G0837	A12	53750338	53752686	AT4G13650	Pentatricopeptide repeat (PPR) superfamily protein	-0.39	-1.1	-1.05	-1.52
cluster3	SL	qSL_A12_150	mk18878	mk9187_A12	173	81262301	81.26	Gh_A12G0838	A12	54188075	54192713	AT5G10080	Eukaryotic aspartyl protease family protein	0.9	0.7	0.73	0.68
cluster3	SL	qSL_A12_150	mk18878	mk9187_A12	173	81262301	81.26	Gh_A12G0839	A12	54312709	54314058	AT5G06920	FASCICLIN-like arabinogalactan protein 21 precursor	-1.4	0	-1.4	-1.52
cluster3	SL	qSL_A12_150	mk18878	mk9187_A12	173	81262301	81.26	Gh_A12G0840	A12	54385188	54387531	AT4G39830	Cupredoxin superfamily protein	0.71	-0.77	-0.29	0.91
cluster3	SL	qSL_A12_150	mk18878	mk9187_A12	173	81262301	81.26	Gh_A12G0841	A12	54776255	54776830	AT5G10130	Pollen Ole e 1 allergen and extensin family protein	0	0	-0.04	0
cluster3	SL	qSL_A12_150	mk18878	mk9187_A12	173	81262301	81.26	Gh_A12G0842	A12	54903436	54907542	AT5G65090	DNAse I-like superfamily protein	0	0	0	0
cluster3	SL	qSL_A12_150	mk18878	mk9187_A12	173	81262301	81.26	Gh_A12G0843	A12	55295152	55295757	AT4G39730	Lipase/lipooxygenase, PLAT/LH2 family protein	1.35	1.57	1.53	1.36
cluster3	SL	qSL_A12_150	mk18878	mk9187_A12	173	81262301	81.26	Gh_A12G0844	A12	55790085	55791551	AT5G10110	0	0.17	-0.13	-0.24	-0.05
cluster3	SL	qSL_A12_150	mk18878	mk9187_A12	173	81262301	81.26	Gh_A12G0845	A12	55873953	55875251	AT5G65170	VQ motif-containing protein	-0.6	-1.1	-0.64	-0.85
cluster3	SL	qSL_A12_150	mk18878	mk9187_A12	173	81262301	81.26	Gh_A12G0846	A12	55904494	55907910	AT3G44340	clone eighty-four	0.09	-0.09	0.17	-0.12
cluster3	SL	qSL_A12_150	mk18878	mk9187_A12	173	81262301	81.26	Gh_A12G0847	A12	56015042	56017776	AT1G79400	cation/H+ exchanger 2	-1.7	0	-2	0
cluster3	SL	qSL_A12_150	mk18878	mk9187_A12	173	81262301	81.26	Gh_A12G0848	A12	56316647	56326217	AT5G21080	Uncharacterized protein	-0.96	-0.41	-1.1	-0.57
cluster3	SL	qSL_A12_150	mk18878	mk9187_A12	173	81262301	81.26	Gh_A12G0849	A12	56539686	56540499	0	0	-0.07	0	-0.35	0.24
cluster3	SL	qSL_A12_150	mk18878	mk9187_A12	173	81262301	81.26	Gh_A12G0850	A12	56541918	56544594	AT5G13450	delta subunit of Mt ATP synthase	2.08	1.95	2.06	1.88
cluster3	SL	qSL_A12_150	mk18878	mk9187_A12	173	81262301	81.26	Gh_A12G0851	A12	56864862	56865887	AT5G09680	reduced lateral root formation	1.31	0.8	0.92	1.08
cluster3	SL	qSL_A12_150	mk18878	mk9187_A12	173	81262301	81.26	Gh_A12G0852	A12	57013194	57015507	AT3G60660	0	0	-0.77	0	0
cluster3	SL	qSL_A12_150	mk18878	mk9187_A12	173	81262301	81.26	Gh_A12G0853	A12	57018241	57022923	0	0	0	0	0	0
cluster3	SL	qSL_A12_150	mk18878	mk9187_A12	173	81262301	81.26	Gh_A12G0854	A12	57076891	57078987	AT4G00150	GRAS family transcription factor	1.13	0.92	0.85	0.93
cluster3	SL	qSL_A12_150	mk18878	mk9187_A12	173	81262301	81.26	Gh_A12G0855	A12	57094463	57096394	AT4G00150	GRAS family transcription factor	0.72	0.64	0.57	0.53
cluster3	SL	qSL_A12_150	mk18878	mk9187_A12	173	81262301	81.26	Gh_A12G0856	A12	57151447	57153153	AT1G51270	structural molecules;transmembrane receptors;structural molecules	0.03	0.4	-0.26	0.21
cluster3	SL	qSL_A12_150	mk18878	mk9187_A12	173	81262301	81.26	Gh_A12G0857	A12	57239378	57242362	AT2G45130	SPX domain gene 3	-0.77	0	0	0
cluster3	SL	qSL_A12_150	mk18878	mk9187_A12	173	81262301	81.26	Gh_A12G0858	A12	57248122	57249932	AT1G12244	Polynucleotidyl transferase, ribonuclease H-like superfamily protein	0.46	0.25	0.32	0.42
cluster3	SL	qSL_A12_150	mk18878	mk9187_A12	173	81262301	81.26	Gh_A12G0859	A12	57289422	57290399	AT3G60580	C2H2-like zinc finger protein	-0.43	-0.96	-0.89	0
cluster3	SL	qSL_A12_150	mk18878	mk9187_A12	173	81262301	81.26	Gh_A12G0860	A12	57305805	57307674	AT1G02040	C2H2-type zinc finger family protein	0	0	0	-1
cluster3	SL	qSL_A12_150	mk18878	mk9187_A12	173	81262301	81.26	Gh_A12G0861	A12	57318819	57321212	AT1G65680	expansin B2	0	0	0	0
cluster3	SL	qSL_A12_150	mk18878	mk9187_A12	173	81262301	81.26	Gh_A12G0862	A12	57458028	57459482	AT4G00050	basic helix-loop-helix (bHLH) DNA-binding superfamily protein	1.06	1.43	1.5	1.25
cluster3	SL	qSL_A12_150	mk18878	mk9187_A12	173	81262301	81.26	Gh_A12G0863	A12	57498844	57500841	AT5G51380	RNI-like superfamily protein	0.21	0.29	0.22	0.16
cluster3	SL	qSL_A12_150	mk18878	mk9187_A12	173	81262301	81.26	Gh_A12G0864	A12	57501792	57519159	AT1G02080	transcription regulators	1	0.82	0.79	0.86
cluster3	SL	qSL_A12_150	mk18878	mk9187_A12	173	81262301	81.26	Gh_A12G0865	A12	57539027	57539941	AT1G02070	0	0	0.1	-0.12	-0.54
cluster3	SL	qSL_A12_150	mk18878	mk9187_A12	173	81262301	81.26	Gh_A12G0866	A12	57603001	57605355	AT1G27370	squamosa promoter binding protein-like 10	0.11	0.2	0.16	0.03
cluster3	SL	qSL_A12_150	mk18878	mk9187_A12	173	81262301	81.26	Gh_A12G0867	A12	57764953	57766679	AT1G02065	squamosa promoter binding protein-like 8	0.52	0.12	0.15	0.08
cluster3	SL	qSL_A12_150	mk18878	mk9187_A12	173	81262301	81.26	Gh_A12G0868	A12	57778473	57780379	AT5G43330	Lactate/malate dehydrogenase family protein	0	0	0	0
cluster3	SL	qSL_A12_150	mk18878	mk9187_A12	173	81262301	81.26	Gh_A12G0869	A12	57781907	57784896	AT2G44990	carotenoid cleavage dioxygenase 7	0	0	0	0
cluster3	SL	qSL_A12_150	mk18878	mk9187_A12	173	81262301	81.26	Gh_A12G0870	A12	57844956	57845690	AT2G44940	Integrase-type DNA-binding superfamily protein	-0.12	0.11	0.33	-0.21
cluster3	SL	qSL_A12_150	mk18878	mk9187_A12	173	81262301	81.26	Gh_A12G0871	A12	57948598	57950881	AT3G60390	homeobox-leucine zipper protein 3	-0.15	-0.41	-0.03	-0.32
cluster3	SL	qSL_A12_150	mk18878	mk9187_A12	173	81262301	81.26	Gh_A12G0872	A12	57959101	57960408	AT4G01710	ARP2/3 complex 16 kDa subunit (p16-Arc)	1.5	0.87	1.02	0.94
cluster3	SL	qSL_A12_150	mk18878	mk9187_A12	173	81262301	81.26	Gh_A12G0873	A12	57967070	57970439	AT2G44900	ARABIDILLO-1	0	0	0	0
cluster3	SL	qSL_A12_150	mk18878	mk9187_A12	173	81262301	81.26	Gh_A12G0874	A12	57970795	57973777	AT3G60340	alpha/beta-Hydrolases superfamily protein	0.92	0.65	0.72	0.81
cluster3	SL	qSL_A12_150	mk18878	mk9187_A12	173	81262301	81.26	Gh_A12G0875	A12	58033868	58034437	AT2G44840	ethylene-responsive element binding factor 13	0	0	-0.8	0
cluster3	SL	qSL_A12_150	mk18878	mk9187_A12	173	81262301	81.26	Gh_A12G0876	A12	58040364	58040945	AT2G44840	ethylene-responsive element binding factor 13	0	0	0	0
cluster3	SL	qSL_A12_150	mk18878	mk9187_A12	173	81262301	81.26	Gh_A12G0877	A12	58044271	58044900	AT2G44840	ethylene-responsive element binding factor 13	0	0	0	0
cluster3	SL	qSL_A12_150	mk18878	mk9187_A12	173	81262301	81.26	Gh_A12G0878	A12	58059013	58062160	AT1G02090	Proteasome component (PCI) domain protein	0.99	0.7	0.68	0.82
cluster3	SL	qSL_A12_150	mk18878	mk9187_A12	173	81262301	81.26	Gh_A12G0879	A12	58071746	58083089	AT1G02120	GRAM domain family protein	-0.49	0	-0.74	-0.57
cluster3	SL	qSL_A12_150	mk18878	mk9187_A12	173	81262301	81.26	Gh_A12G0880	A12	58117342	58118631	AT2G44810	alpha/beta-Hydrolases superfamily protein	0	0	-0.85	0
cluster3	SL	qSL_A12_150	mk18878	mk9187_A12	173	81262301	81.26	Gh_A12G0881	A12	58195857	58197134	AT2G44810	alpha/beta-Hydrolases superfamily protein	-1.05	0	-1.3	0
cluster3	SL	qSL_A12_150	mk18878	mk9187_A12	173	81262301	81.26	Gh_A12G0882	A12	58227310	58229664	AT3G60300	RWD domain-containing protein	0.41	0.23	0.28	0.33
cluster3	SL	qSL_A12_150	mk18878	mk9187_A12	173	81262301	81.26	Gh_A12G0883	A12	58234818	58236599	AT2G44800	2-oxoglutarate (2OG) and Fe(II)-dependent oxygenase superfamily protein	0	-0.6	0	-1.3
cluster3	SL	qSL_A12_150	mk18878	mk9187_A12	173	81262301	81.26	Gh_A12G0884	A12	58237969	58251726	AT1G02140	mago nashi family protein	-0.62	0	0	0
cluster3	SL	qSL_A12_150	mk18878	mk9187_A12	173	81262301	81.26	Gh_A12G0885	A12	58263143	58264269	AT4G09320	Nucleoside diphosphate kinase family protein	2.32	2.06	2.1	2.06
cluster3	SL	qSL_A12_150	mk18878	mk9187_A12	173	81262301	81.26	Gh_A12G0886	A12	58265427	58267552	AT2G44760	Domain of unknown function (DUF3598)	1.3	1.16	1.21	1.19
cluster3	SL	qSL_A12_150	mk18878	mk9187_A12	173	81262301	81.26	Gh_A12G0887	A12	58273998	58276095	AT2G44745	WRKY family transcription factor	0	0	0	0
cluster3	SL	qSL_A12_150	mk18878	mk9187_A12	173	81262301	81.26	Gh_A12G0888	A12	58281147	58282109	AT2G44740	cyclin p4;1	1.26	0.8	1.01	1.14
cluster3	SL	qSL_A12_150	mk18878	mk9187_A12	173	81262301	81.26	Gh_A12G0889	A12	58285158	58285640	AT5G51160	Ankyrin repeat family protein	-0.39	0	0	0.88
cluster3	SL	qSL_A12_150	mk18878	mk9187_A12	173	81262301	81.26	Gh_A12G0890	A12	58367328	58367831	AT5G50140	Ankyrin repeat family protein	-0.26	0	0	0
cluster3	SL	qSL_A12_150	mk18878	mk9187_A12	173	81262301	81.26	Gh_A12G0891	A12	58390409	58390927	AT5G51160	Ankyrin repeat family protein	0.5	0	0.23	-0.24
cluster3	SL	qSL_A12_150	mk18878	mk9187_A12	173	81262301	81.26	Gh_A12G0892	A12	58432468	58432992	AT5G51160	Ankyrin repeat family protein	0	0	0	0
cluster3	SL	qSL_A12_150	mk18878	mk9187_A12	173	81262301	81.26	Gh_A12G0893	A12	58440588	58442043	AT4G19970	0	0	0	-0.92	0
cluster3	SL	qSL_A12_150	mk18878	mk9187_A12	173	81262301	81.26	Gh_A12G0894	A12	58443260	58448555	AT1G02160	Cox19 family protein (CHCH motif)	2.22	1.54	1.89	1.75
cluster3	SL	qSL_A12_150	mk18878	mk9187_A12	173	81262301	81.26	Gh_A12G0895	A12	58449122	58451012	AT5G24910	cytochrome P450, family 714, subfamily A, polypeptide 1	-0.42	0	-1.52	-1.3
cluster3	SL	qSL_A12_150	mk18878	mk9187_A12	173	81262301	81.26	Gh_A12G0896	A12	58451582	58454788	AT2G44680	casein kinase II beta subunit 4	0.69	0.39	0.49	0.6
cluster3	SL	qSL_A12_150	mk18878	mk9187_A12	173	81262301	81.26	Gh_A12G0897	A12	58456401	58458610	AT4G17080	Histone H3 K4-specific methyltransferase SET7/9 family protein	0.89	0.65	0.63	0.76
cluster3	SL	qSL_A12_150	mk18878	mk9187_A12	173	81262301	81.26	Gh_A12G0898	A12	58481588	58571380	AT3G60240	eukaryotic translation initiation factor 4G	1	0.89	0.79	1
cluster3	SL	qSL_A12_150	mk18878	mk9187_A12	173	81262301	81.26	Gh_A12G0899	A12	58576677	58577771	AT3G60220	TOXICOS EN LEVADURA 4	-1	-0.41	-0.16	0.06
cluster3	SL	qSL_A12_150	mk18878	mk9187_A12	173	81262301	81.26	Gh_A12G0900	A12	58578518	58581401	AT2G44640	0	1.04	0.1	0.29	0.58
cluster3	SL	qSL_A12_150	mk18878	mk9187_A12	173	81262301	81.26	Gh_A12G0901	A12	58582963	58584686	AT2G44610	Ras-related small GTP-binding family protein	-0.43	0	0.37	0.15
cluster3	SL	qSL_A12_150	mk18878	mk9187_A12	173	81262301	81.26	Gh_A12G0902	A12	58586940	58587989	AT1G44750	purine permease 11	0.53	-0.36	0.31	0.62
cluster3	SL	qSL_A12_150	mk18878	mk9187_A12	173	81262301	81.26	Gh_A12G0903	A12	58597645	58598541	AT2G44600	0	0.32	0.54	0.42	0.62
cluster3	SL	qSL_A12_150	mk18878	mk9187_A12	173	81262301	81.26	Gh_A12G0904	A12	58635546	58638329	AT2G13620	cation/hydrogen exchanger 15	-1.4	0	0	0
cluster3	SL	qSL_A12_150	mk18878	mk9187_A12	173	81262301	81.26	Gh_A12G0905	A12	58668164	58669746	AT2G13620	cation/hydrogen exchanger 15	0	0	0	0
cluster3	SL	qSL_A12_150	mk18878	mk9187_A12	173	81262301	81.26	Gh_A12G0906	A12	59148012	59150735	AT2G13620	cation/hydrogen exchanger 15	-1.4	-1.4	-1.15	0
cluster3	SL	qSL_A12_150	mk18878	mk9187_A12	173	81262301	81.26	Gh_A12G0907	A12	59151938	59155515	AT5G13800	pheophytinase	0.13	-0.68	-0.92	-0.32
cluster3	SL	qSL_A12_150	mk18878	mk9187_A12	173	81262301	81.26	Gh_A12G0908	A12	59165509	59176427	AT3G63460	transducin family protein / WD-40 repeat family protein	0	-0.12	0	-0.08
cluster3	SL	qSL_A12_150	mk18878	mk9187_A12	173	81262301	81.26	Gh_A12G0909	A12	59193103	59193742	AT2G28420	Lactoylglutathione lyase / glyoxalase I family protein	0	0	0	0
cluster3	SL	qSL_A12_150	mk18878	mk9187_A12	173	81262301	81.26	Gh_A12G0910	A12	59195226	59199007	AT5G13790	AGAMOUS-like 15	0	0	0	0
cluster3	SL	qSL_A12_150	mk18878	mk9187_A12	173	81262301	81.26	Gh_A12G0911	A12	59202684	59205621	AT3G63470	serine carboxypeptidase-like 40	0	0	0	0
cluster3	SL	qSL_A12_150	mk18878	mk9187_A12	173	81262301	81.26	Gh_A12G0912	A12	59206740	59210918	AT5G44510	target of AVRB operation1	-0.12	-0.2	-0.28	-0.08
cluster3	SL	qSL_A12_150	mk18878	mk9187_A12	173	81262301	81.26	Gh_A12G0913	A12	59213592	59214806	AT3G52040	0	1.53	1.34	1.09	1.56
cluster3	SL	qSL_A12_150	mk18878	mk9187_A12	173	81262301	81.26	Gh_A12G0914	A12	59222157	59224696	AT1G19260	TTF-type zinc finger protein with HAT dimerisation domain	0	0	0	0
cluster3	SL	qSL_A12_150	mk18878	mk9187_A12	173	81262301	81.26	Gh_A12G0915	A12	59247184	59251049	AT3G24090	glutamine-fructose-6-phosphate transaminase (isomerizing)s;sugar binding;transaminases	0.98	1.15	1	1.24
cluster3	SL	qSL_A12_150	mk18878	mk9187_A12	173	81262301	81.26	Gh_A12G0916	A12	59270460	59270840	AT4G00165	Bifunctional inhibitor/lipid-transfer protein/seed storage 2S albumin superfamily protein	1.12	1.63	2.46	2.29
cluster3	SL	qSL_A12_150	mk18878	mk9187_A12	173	81262301	81.26	Gh_A12G0917	A12	59278007	59280943	AT1G51270	structural molecules;transmembrane receptors;structural molecules	0.9	0.42	0.39	0.38
cluster3	SL	qSL_A12_150	mk18878	mk9187_A12	173	81262301	81.26	Gh_A12G0918	A12	59338272	59338766	AT2G45210	SAUR-like auxin-responsive protein family	0.09	-0.32	-0.3	0.13
cluster3	SL	qSL_A12_150	mk18878	mk9187_A12	173	81262301	81.26	Gh_A12G0919	A12	59341022	59341516	AT2G45210	SAUR-like auxin-responsive protein family	0.31	-0.09	0.37	0.47
cluster3	SL	qSL_A12_150	mk18878	mk9187_A12	173	81262301	81.26	Gh_A12G0920	A12	59354808	59357206	AT3G60730	Plant invertase/pectin methylesterase inhibitor superfamily	0	-1.15	-0.92	0
cluster3	SL	qSL_A12_150	mk18878	mk9187_A12	173	81262301	81.26	Gh_A12G0921	A12	59358713	59363049	AT2G45240	methionine aminopeptidase 1A	1.07	0.83	0.74	0.77
cluster3	SL	qSL_A12_150	mk18878	mk9187_A12	173	81262301	81.26	Gh_A12G0922	A12	59366625	59395467	AT2G45290	Transketolase	1.2	0.62	0.59	0.72
cluster3	SL	qSL_A12_150	mk18878	mk9187_A12	173	81262301	81.26	Gh_A12G0923	A12	59396777	59399852	AT2G45300	RNA 3\'-terminal phosphate cyclase/enolpyruvate transferase, alpha/beta	2.09	1.44	1.45	1.51
cluster3	SL	qSL_A12_150	mk18878	mk9187_A12	173	81262301	81.26	Gh_A12G0924	A12	59430335	59431068	AT2G45360	Protein of unknown function (DUF1442)	-0.34	-0.51	-0.37	-0.24
cluster3	SL	qSL_A12_150	mk18878	mk9187_A12	173	81262301	81.26	Gh_A12G0925	A12	59468369	59469161	AT5G62280	Protein of unknown function (DUF1442)	0	0	-0.96	0
cluster3	SL	qSL_A12_150	mk18878	mk9187_A12	173	81262301	81.26	Gh_A12G0926	A12	59474533	59476513	AT3G60800	DHHC-type zinc finger family protein	0.86	0.58	0.57	0.78
cluster3	SL	qSL_A12_150	mk18878	mk9187_A12	173	81262301	81.26	Gh_A12G0927	A12	59478151	59480898	AT2G02380	glutathione S-transferase (class zeta) 2	1.1	0	0.51	0.44
cluster3	SL	qSL_A12_150	mk18878	mk9187_A12	173	81262301	81.26	Gh_A12G0928	A12	59519645	59522128	AT2G45440	dihydrodipicolinate synthase	1.53	0.98	0.91	1.14
cluster3	SL	qSL_A12_150	mk18878	mk9187_A12	173	81262301	81.26	Gh_A12G0929	A12	59523773	59524158	AT3G60890	protein binding	0.24	0.59	0.25	0.12
cluster3	SL	qSL_A12_150	mk18878	mk9187_A12	173	81262301	81.26	Gh_A12G0930	A12	59531569	59532603	AT2G45460	SMAD/FHA domain-containing protein	0.33	0.22	0.32	0.32
cluster3	SL	qSL_A12_150	mk18878	mk9187_A12	173	81262301	81.26	Gh_A12G0931	A12	59532640	59536495	AT2G45460	SMAD/FHA domain-containing protein	-0.74	-0.24	-0.82	-0.66
cluster3	SL	qSL_A12_150	mk18878	mk9187_A12	173	81262301	81.26	Gh_A12G0932	A12	59556718	59559153	AT1G12450	SNARE associated Golgi protein family	0	0	0	0
cluster3	SL	qSL_A12_150	mk18878	mk9187_A12	173	81262301	81.26	Gh_A12G0933	A12	59561210	59562457	AT2G45470	FASCICLIN-like arabinogalactan protein 8	1.73	1.68	1.52	1.1
cluster3	SL	qSL_A12_150	mk18878	mk9187_A12	173	81262301	81.26	Gh_A12G0934	A12	59588850	59594434	AT3G61050	Calcium-dependent lipid-binding (CaLB domain) family protein	-0.92	0	-1.4	-1.52
cluster3	SL	qSL_A12_150	mk18878	mk9187_A12	173	81262301	81.26	Gh_A12G0935	A12	59598175	59601965	AT2G45620	Nucleotidyltransferase family protein	1	0.77	0.91	1.19
cluster3	SL	qSL_A12_150	mk18878	mk9187_A12	173	81262301	81.26	Gh_A12G0936	A12	59611866	59616247	AT2G45660	AGAMOUS-like 20	0.22	0.38	-0.23	0.4
cluster3	SL	qSL_A12_150	mk18878	mk9187_A12	173	81262301	81.26	Gh_A12G0937	A12	59617765	59618212	AT2G45660	AGAMOUS-like 20	0	0	0	0
cluster3	SL	qSL_A12_150	mk18878	mk9187_A12	173	81262301	81.26	Gh_A12G0938	A12	59627706	59632220	AT2G45670	calcineurin B subunit-related	0.19	0.39	0.16	-0.08
cluster3	SL	qSL_A12_150	mk18878	mk9187_A12	173	81262301	81.26	Gh_A12G0939	A12	59686507	59688974	AT1G01900	subtilase family protein	1.46	1.33	1.12	1.36
cluster3	SL	qSL_A12_150	mk18878	mk9187_A12	173	81262301	81.26	Gh_A12G0940	A12	59696401	59698713	AT1G01900	subtilase family protein	0.65	0.06	0.41	0
cluster3	SL	qSL_A12_150	mk18878	mk9187_A12	173	81262301	81.26	Gh_A12G0941	A12	59702622	59704685	AT1G01900	subtilase family protein	0.21	-0.23	-0.54	-0.92
cluster3	SL	qSL_A12_150	mk18878	mk9187_A12	173	81262301	81.26	Gh_A12G0942	A12	59715352	59718967	AT2G42010	phospholipase D beta 1	0	0	0	0
cluster3	SL	qSL_A12_150	mk18878	mk9187_A12	173	81262301	81.26	Gh_A12G0943	A12	59728560	59731150	AT1G01910	P-loop containing nucleoside triphosphate hydrolases superfamily protein	-0.37	-1	-1.22	0
cluster3	SL	qSL_A12_150	mk18878	mk9187_A12	173	81262301	81.26	Gh_A12G0944	A12	59735774	59739614	AT4G22990	Major Facilitator Superfamily with SPX (SYG1/Pho81/XPR1) domain-containing protein	-0.33	0.94	0.53	0.3
cluster3	SL	qSL_A12_150	mk18878	mk9187_A12	173	81262301	81.26	Gh_A12G0945	A12	59780528	59784712	AT5G35730	EXS (ERD1/XPR1/SYG1) family protein	0.24	-0.37	-0.09	-0.19
cluster3	SL	qSL_A12_150	mk18878	mk9187_A12	173	81262301	81.26	Gh_A12G0946	A12	59797770	59801193	AT1G12600	UDP-N-acetylglucosamine (UAA) transporter family	0.24	-0.7	-0.16	-0.14
cluster3	SL	qSL_A12_150	mk18878	mk9187_A12	173	81262301	81.26	Gh_A12G0947	A12	59900231	59902851	AT4G12110	sterol-4alpha-methyl oxidase 1-1	0	0	0	0
cluster3	SL	qSL_A12_150	mk18878	mk9187_A12	173	81262301	81.26	Gh_A12G0948	A12	59955346	59959686	AT3G16857	response regulator 1	0	0	-1.15	0
cluster3	SL	qSL_A12_150	mk18878	mk9187_A12	173	81262301	81.26	Gh_A12G0949	A12	59961006	59962226	AT4G10160	RING/U-box superfamily protein	0	0	0	0
cluster3	SL	qSL_A12_150	mk18878	mk9187_A12	173	81262301	81.26	Gh_A12G0950	A12	59994388	59995269	AT5G19790	related to AP2 11	-1.3	0	0	0
cluster3	SL	qSL_A12_150	mk18878	mk9187_A12	173	81262301	81.26	Gh_A12G0951	A12	60009113	60009523	0	0	-0.21	0	-0.02	0.17
cluster3	SL	qSL_A12_150	mk18878	mk9187_A12	173	81262301	81.26	Gh_A12G0952	A12	60013945	60015603	AT2G45720	ARM repeat superfamily protein	0.48	-0.59	0.24	0.53
cluster3	SL	qSL_A12_150	mk18878	mk9187_A12	173	81262301	81.26	Gh_A12G0953	A12	60046480	60047376	AT5G24090	chitinase A	0	0	0	0
cluster3	SL	qSL_A12_150	mk18878	mk9187_A12	173	81262301	81.26	Gh_A12G0954	A12	60048190	60048759	0	0	0	0	0	0
cluster3	SL	qSL_A12_150	mk18878	mk9187_A12	173	81262301	81.26	Gh_A12G0955	A12	60245314	60247521	0	0	0	0	0	0
cluster3	SL	qSL_A12_150	mk18878	mk9187_A12	173	81262301	81.26	Gh_A12G0956	A12	60363221	60370253	AT2G46180	golgin candidate 4	1.09	0.93	0.86	0.99
cluster3	SL	qSL_A12_150	mk18878	mk9187_A12	173	81262301	81.26	Gh_A12G0957	A12	60372337	60372936	AT2G46160	RING/U-box superfamily protein	0.98	0.75	0.64	0.24
cluster3	SL	qSL_A12_150	mk18878	mk9187_A12	173	81262301	81.26	Gh_A12G0958	A12	60424127	60426400	AT1G62590	pentatricopeptide (PPR) repeat-containing protein	0.32	-0.8	-0.33	-0.03
cluster3	SL	qSL_A12_150	mk18878	mk9187_A12	173	81262301	81.26	Gh_A12G0959	A12	60435482	60438735	AT3G61510	ACC synthase 1	0	0	0	-1.22
cluster3	SL	qSL_A12_150	mk18878	mk9187_A12	173	81262301	81.26	Gh_A12G0960	A12	60462203	60463326	AT1G01490	Heavy metal transport/detoxification superfamily protein	0.71	1.13	0.73	0.66
cluster3	SL	qSL_A12_150	mk18878	mk9187_A12	173	81262301	81.26	Gh_A12G0961	A12	60476191	60478078	AT1G01520	Homeodomain-like superfamily protein	-0.05	0	0	0
cluster3	SL	qSL_A12_150	mk18878	mk9187_A12	173	81262301	81.26	Gh_A12G0962	A12	60483516	60485807	AT1G01540	Protein kinase superfamily protein	0.34	0.39	0.35	0.11
cluster3	SL	qSL_A12_150	mk18878	mk9187_A12	173	81262301	81.26	Gh_A12G0963	A12	60525990	60527048	AT2G46080	0	1.75	1.44	1.49	1.66
cluster3	SL	qSL_A12_150	mk18878	mk9187_A12	173	81262301	81.26	Gh_A12G0964	A12	60529329	60532246	AT4G01370	MAP kinase 4	0.63	0.35	0.57	0.46
cluster3	SL	qSL_A12_150	mk18878	mk9187_A12	173	81262301	81.26	Gh_A12G0965	A12	60543869	60545252	AT2G22590	UDP-Glycosyltransferase superfamily protein	0	0	0	0
cluster3	SL	qSL_A12_150	mk18878	mk9187_A12	173	81262301	81.26	Gh_A12G0966	A12	60546050	60555871	AT4G00290	Mechanosensitive ion channel protein	0	-1.3	0	0
cluster3	SL	qSL_A12_150	mk18878	mk9187_A12	173	81262301	81.26	Gh_A12G0967	A12	60581853	60588167	AT4G23490	Protein of unknown function (DUF604)	0.69	-0.28	-0.28	0.09
cluster3	SL	qSL_A12_150	mk18878	mk9187_A12	173	81262301	81.26	Gh_A12G0968	A12	60601840	60603261	AT4G00300	fringe-related protein	1.62	1.59	1.45	1.63
cluster3	SL	qSL_A12_150	mk18878	mk9187_A12	173	81262301	81.26	Gh_A12G0969	A12	60615554	60616066	AT3G61460	brassinosteroid-responsive RING-H2	1.15	0.34	0.76	1.1
cluster3	SL	qSL_A12_150	mk18878	mk9187_A12	173	81262301	81.26	Gh_A12G0970	A12	60620158	60622746	AT4G00340	receptor-like protein kinase 4	0.99	0.54	0.6	0.6
cluster3	SL	qSL_A12_150	mk18878	mk9187_A12	173	81262301	81.26	Gh_A12G0971	A12	60627345	60630417	AT4G00350	MATE efflux family protein	0	-1.15	0	0
cluster3	SL	qSL_A12_150	mk18878	mk9187_A12	173	81262301	81.26	Gh_A12G0972	A12	60758514	60765500	AT2G46040	ARID/BRIGHT DNA-binding domain;ELM2 domain protein	0.62	0.09	0.21	0.42
cluster3	SL	qSL_A12_150	mk18878	mk9187_A12	173	81262301	81.26	Gh_A12G0973	A12	60795874	60798175	AT1G02120	GRAM domain family protein	-0.14	0	0	0
cluster3	SL	qSL_A12_150	mk18878	mk9187_A12	173	81262301	81.26	Gh_A12G0974	A12	60861679	60871973	AT2G46020	transcription regulatory protein SNF2, putative	0.88	0.78	0.77	1
cluster3	SL	qSL_A12_150	mk18878	mk9187_A12	173	81262301	81.26	Gh_A12G0975	A12	60916770	60926704	AT4G00450	RNA polymerase II transcription mediators	0.33	0.16	0.21	0.31
cluster3	SL	qSL_A12_150	mk18878	mk9187_A12	173	81262301	81.26	Gh_A12G0976	A12	60928721	60931476	AT4G00460	RHO guanyl-nucleotide exchange factor 3	0.01	-0.39	-0.44	-0.13
cluster3	SL	qSL_A12_150	mk18878	mk9187_A12	173	81262301	81.26	Gh_A12G0977	A12	60935977	60937288	AT4G00467	Calcium-dependent lipid-binding (CaLB domain) family protein	0	-0.44	0	0
cluster3	SL	qSL_A12_150	mk18878	mk9187_A12	173	81262301	81.26	Gh_A12G0978	A12	60938319	60939743	AT3G09040	Pentatricopeptide repeat (PPR) superfamily protein	-0.35	-1.15	0	-0.89
cluster3	SL	qSL_A12_150	mk18878	mk9187_A12	173	81262301	81.26	Gh_A12G0979	A12	60944662	60946121	AT3G61350	SKP1 interacting partner 4	0.53	0.42	0.32	0.47
cluster3	SL	qSL_A12_150	mk18878	mk9187_A12	173	81262301	81.26	Gh_A12G0980	A12	60948123	60951426	AT3G58760	Integrin-linked protein kinase family	0	0	0	0
cluster3	SL	qSL_A12_150	mk18878	mk9187_A12	173	81262301	81.26	Gh_A12G0981	A12	60952873	60956447	AT4G00710	BR-signaling kinase 3	0.34	0.12	0.28	0.33
cluster3	SL	qSL_A12_150	mk18878	mk9187_A12	173	81262301	81.26	Gh_A12G0982	A12	60964323	60966182	AT2G45850	AT hook motif DNA-binding family protein	0.99	0.41	0.58	0.69
cluster3	SL	qSL_A12_150	mk18878	mk9187_A12	173	81262301	81.26	Gh_A12G0983	A12	60971245	60971808	0	0	0	0	0	0
cluster3	SL	qSL_A12_150	mk18878	mk9187_A12	173	81262301	81.26	Gh_A12G0984	A12	61000719	61003073	AT3G61580	Fatty acid/sphingolipid desaturase	-0.07	-0.66	-0.28	0.26
cluster3	SL	qSL_A12_150	mk18878	mk9187_A12	173	81262301	81.26	Gh_A12G0985	A12	61004352	61006818	AT2G46225	ABI-1-like 1	0.43	0.65	0.47	0.38
cluster3	SL	qSL_A12_150	mk18878	mk9187_A12	173	81262301	81.26	Gh_A12G0986	A12	61008656	61009459	AT4G01200	Calcium-dependent lipid-binding (CaLB domain) family protein	-0.8	0	0	-0.85
cluster3	SL	qSL_A12_150	mk18878	mk9187_A12	173	81262301	81.26	Gh_A12G0987	A12	61011851	61018685	AT1G01460	Phosphatidylinositol-4-phosphate 5-kinase, core	0	0	0	0
cluster3	SL	qSL_A12_150	mk18878	mk9187_A12	173	81262301	81.26	Gh_A12G0988	A12	61048960	61051969	AT3G61600	POZ/BTB containin G-protein 1	1	0.86	0.9	1.01
cluster3	SL	qSL_A12_150	mk18878	mk9187_A12	173	81262301	81.26	Gh_A12G0989	A12	61055070	61055507	AT2G04520	Nucleic acid-binding, OB-fold-like protein	0	0	0	0
cluster3	SL	qSL_A12_150	mk18878	mk9187_A12	173	81262301	81.26	Gh_A12G0990	A12	61116260	61117159	AT4G01140	Protein of unknown function (DUF1191)	-0.57	-0.42	-0.22	-0.24
cluster3	SL	qSL_A12_150	mk18878	mk9187_A12	173	81262301	81.26	Gh_A12G0991	A12	61130782	61133838	AT2G46270	G-box binding factor 3	0.64	0.98	0.64	0.82
cluster3	SL	qSL_A12_150	mk18878	mk9187_A12	173	81262301	81.26	Gh_A12G0992	A12	61140102	61140260	AT2G46300	Late embryogenesis abundant (LEA) hydroxyproline-rich glycoprotein family	0	0	2.5	0
cluster3	SL	qSL_A12_150	mk18878	mk9187_A12	173	81262301	81.26	Gh_A12G0993	A12	61140316	61141475	AT2G46300	Late embryogenesis abundant (LEA) hydroxyproline-rich glycoprotein family	0.4	0.13	0.39	0.1
cluster3	SL	qSL_A12_150	mk18878	mk9187_A12	173	81262301	81.26	Gh_A12G0994	A12	61146828	61147301	AT4G27950	cytokinin response factor 4	0.11	0	0	0
cluster3	SL	qSL_A12_150	mk18878	mk9187_A12	173	81262301	81.26	Gh_A12G0995	A12	61149989	61152160	AT3G61640	arabinogalactan protein 20	1.79	1.47	1.57	1.65
cluster3	SL	qSL_A12_150	mk18878	mk9187_A12	173	81262301	81.26	Gh_A12G0996	A12	61162513	61166333	AT3G61650	gamma-tubulin	0.16	-0.49	-0.09	-0.04
cluster3	SL	qSL_A12_150	mk18878	mk9187_A12	173	81262301	81.26	Gh_A12G0997	A12	61169926	61178264	AT4G01100	adenine nucleotide transporter 1	0.83	0.57	0.57	0.57
cluster3	SL	qSL_A12_150	mk18878	mk9187_A12	173	81262301	81.26	Gh_A12G0998	A12	61188984	61192462	AT3G61670	Protein of unknown function (DUF3133)	0.8	0.23	0.26	0.31
cluster3	SL	qSL_A12_150	mk18878	mk9187_A12	173	81262301	81.26	Gh_A12G0999	A12	61200023	61204281	AT1G01430	TRICHOME BIREFRINGENCE-LIKE 25	-0.33	0.26	0.21	-0.16
cluster3	SL	qSL_A12_150	mk18878	mk9187_A12	173	81262301	81.26	Gh_A12G1000	A12	61212343	61213755	AT4G01070	UDP-Glycosyltransferase superfamily protein	-0.05	-0.25	-0.07	0.1
cluster3	SL	qSL_A12_150	mk18878	mk9187_A12	173	81262301	81.26	Gh_A12G1001	A12	61255325	61259063	AT4G01050	thylakoid rhodanese-like	1.69	1.13	1.2	1.22
cluster3	SL	qSL_A12_150	mk18878	mk9187_A12	173	81262301	81.26	Gh_A12G1002	A12	61262037	61265224	AT4G01040	Glycosyl hydrolase superfamily protein	0.84	-0.37	0.18	0.63
cluster3	SL	qSL_A12_150	mk18878	mk9187_A12	173	81262301	81.26	Gh_A12G1003	A12	61277347	61279704	AT3G61680	alpha/beta-Hydrolases superfamily protein	-1.15	0	-0.85	0
cluster3	SL	qSL_A12_150	mk18878	mk9187_A12	173	81262301	81.26	Gh_A12G1004	A12	61310236	61315344	AT4G01010	cyclic nucleotide-gated channel 13	1.3	0.75	0.6	1.26
cluster3	SL	qSL_A12_150	mk18878	mk9187_A12	173	81262301	81.26	Gh_A12G1005	A12	61320871	61322486	AT4G01000	Ubiquitin-like superfamily protein	0.92	0.83	0.84	0.97
cluster3	SL	qSL_A12_150	mk18878	mk9187_A12	173	81262301	81.26	Gh_A12G1006	A12	61322787	61326701	AT2G46495	RING/U-box superfamily protein	-0.54	0	-0.49	-0.6
cluster3	SL	qSL_A12_150	mk18878	mk9187_A12	173	81262301	81.26	Gh_A12G1007	A12	61328773	61335995	AT3G61740	SET domain protein 14	1	0.81	0.6	0.63
cluster3	SL	qSL_A12_150	mk18878	mk9187_A12	173	81262301	81.26	Gh_A12G1008	A12	61344140	61344511	0	0	0	0	0	0
cluster3	SL	qSL_A12_150	mk18878	mk9187_A12	173	81262301	81.26	Gh_A12G1009	A12	61383678	61398128	AT1G01320	Tetratricopeptide repeat (TPR)-like superfamily protein	1.34	1.13	1.01	0.96
cluster3	SL	qSL_A12_150	mk18878	mk9187_A12	173	81262301	81.26	Gh_A12G1010	A12	61400537	61402017	AT3G61750	Cytochrome b561/ferric reductase transmembrane with DOMON related domain	0.23	-0.13	-0.2	-0.22
cluster3	SL	qSL_A12_150	mk18878	mk9187_A12	173	81262301	81.26	Gh_A12G1011	A12	61404312	61404659	0	0	0	0	0	0
cluster3	SL	qSL_A12_150	mk18878	mk9187_A12	173	81262301	81.26	Gh_A12G1012	A12	61428532	61430605	AT2G46500	phosphoinositide 4-kinase gamma 4	0.8	0.46	0.44	0.54
cluster3	SL	qSL_A12_150	mk18878	mk9187_A12	173	81262301	81.26	Gh_A12G1013	A12	61431970	61435724	AT3G61790	Protein with RING/U-box and TRAF-like domains	0.26	0.2	0.38	0.29
cluster3	SL	qSL_A12_150	mk18878	mk9187_A12	173	81262301	81.26	Gh_A12G1014	A12	61527677	61529762	AT1G01280	cytochrome P450, family 703, subfamily A, polypeptide 2	0	0	-1.15	0
cluster3	SL	qSL_A12_150	mk18878	mk9187_A12	173	81262301	81.26	Gh_A12G1015	A12	61593763	61594317	AT1G01250	Integrase-type DNA-binding superfamily protein	1.24	1.29	1.55	1.27
cluster3	SL	qSL_A12_150	mk18878	mk9187_A12	173	81262301	81.26	Gh_A12G1016	A12	61647634	61650814	AT2G46530	auxin response factor 11	-0.01	0.23	-0.15	-0.16
cluster3	SL	qSL_A12_150	mk18878	mk9187_A12	173	81262301	81.26	Gh_A12G1017	A12	61661630	61663160	AT4G00950	Protein of unknown function (DUF688)	0.14	0.36	0.3	0.39
cluster3	SL	qSL_A12_150	mk18878	mk9187_A12	173	81262301	81.26	Gh_A12G1018	A12	61663755	61665389	AT2G46540	0	2.85	2.64	2.9	2.4
cluster3	SL	qSL_A12_150	mk18878	mk9187_A12	173	81262301	81.26	Gh_A12G1019	A12	61687640	61689683	AT2G46570	laccase 6	-1.22	-1.3	0	0
cluster3	SL	qSL_A12_150	mk18878	mk9187_A12	173	81262301	81.26	Gh_A12G1020	A12	61826566	61827494	AT3G13540	myb domain protein 5	-0.22	0	-1.1	-0.89
cluster3	SL	qSL_A12_150	mk18878	mk9187_A12	173	81262301	81.26	Gh_A12G1021	A12	61838468	61839385	AT3G61850	Dof-type zinc finger DNA-binding family protein	-0.33	-0.14	-0.77	-0.04
cluster3	SL	qSL_A12_150	mk18878	mk9187_A12	173	81262301	81.26	Gh_A12G1022	A12	61843057	61844701	AT1G01230	ORMDL family protein	0.8	0.52	0.68	0.72
cluster3	SL	qSL_A12_150	mk18878	mk9187_A12	173	81262301	81.26	Gh_A12G1023	A12	61846078	61850059	AT1G01220	L-fucokinase/GDP-L-fucose pyrophosphorylase	1.24	0.58	0.6	0.98
cluster3	SL	qSL_A12_150	mk18878	mk9187_A12	173	81262301	81.26	Gh_A12G1024	A12	61855707	61856078	AT2G46600	Calcium-binding EF-hand family protein	1.9	1.19	1.44	2.02
cluster3	SL	qSL_A12_150	mk18878	mk9187_A12	173	81262301	81.26	Gh_A12G1025	A12	61856301	61858382	AT3G61860	RNA-binding (RRM/RBD/RNP motifs) family protein	1.04	0.61	0.61	0.59
cluster3	SL	qSL_A12_150	mk18878	mk9187_A12	173	81262301	81.26	Gh_A12G1026	A12	61860928	61862262	AT4G21300	Tetratricopeptide repeat (TPR)-like superfamily protein	0.06	0	-0.72	-0.66
cluster3	SL	qSL_A12_150	mk18878	mk9187_A12	173	81262301	81.26	Gh_A12G1027	A12	61863390	61864118	AT4G09650	ATP synthase delta-subunit gene	2.06	2.68	2.62	2.38
cluster3	SL	qSL_A12_150	mk18878	mk9187_A12	173	81262301	81.26	Gh_A12G1028	A12	61867783	61869596	AT2G46640	0	0	0.95	0.59	-0.77
cluster3	SL	qSL_A12_150	mk18878	mk9187_A12	173	81262301	81.26	Gh_A12G1029	A12	61904529	61906209	AT2G46660	cytochrome P450, family 78, subfamily A, polypeptide 6	-0.54	-0.52	-0.96	-1.3
cluster3	SL	qSL_A12_150	mk18878	mk9187_A12	173	81262301	81.26	Gh_A12G1030	A12	61961479	61962362	AT5G53560	cytochrome B5 isoform E	1.88	1.85	1.95	1.88
cluster3	SL	qSL_A12_150	mk18878	mk9187_A12	173	81262301	81.26	Gh_A12G1031	A12	61970917	61971390	0	0	0	0	0	0
cluster3	SL	qSL_A12_150	mk18878	mk9187_A12	173	81262301	81.26	Gh_A12G1032	A12	61971914	61973550	AT4G22290	Ubiquitin-specific protease family C19-related protein	-0.59	0.14	-0.85	-0.03
cluster3	SL	qSL_A12_150	mk18878	mk9187_A12	173	81262301	81.26	Gh_A12G1033	A12	61977282	61978030	AT2G46680	homeobox 7	-0.19	0.78	0.33	0.37
cluster3	SL	qSL_A12_150	mk18878	mk9187_A12	173	81262301	81.26	Gh_A12G1034	A12	62059849	62060205	AT2G46690	SAUR-like auxin-responsive protein family	0.63	0.76	0.57	0.77
cluster3	SL	qSL_A12_150	mk18878	mk9187_A12	173	81262301	81.26	Gh_A12G1035	A12	62066341	62068111	AT3G57000	nucleolar essential protein-related	0.78	0.52	0.24	0.71
cluster3	SL	qSL_A12_150	mk18878	mk9187_A12	173	81262301	81.26	Gh_A12G1036	A12	62070219	62071819	AT1G50920	Nucleolar GTP-binding protein	0.29	0.24	0.07	0.36
cluster3	SL	qSL_A12_150	mk18878	mk9187_A12	173	81262301	81.26	Gh_A12G1037	A12	62071937	62072209	AT1G50920	Nucleolar GTP-binding protein	0	0.3	0	0.62
cluster3	SL	qSL_A12_150	mk18878	mk9187_A12	173	81262301	81.26	Gh_A12G1038	A12	62077038	62079010	AT2G46710	Rho GTPase activating protein with PAK-box/P21-Rho-binding domain	1.03	0.51	0.6	0.37
cluster3	SL	qSL_A12_150	mk18878	mk9187_A12	173	81262301	81.26	Gh_A12G1039	A12	62079214	62080342	AT5G24090	chitinase A	0.37	-0.13	-0.32	-0.21
cluster3	SL	qSL_A12_150	mk18878	mk9187_A12	173	81262301	81.26	Gh_A12G1040	A12	62193253	62194725	AT1G32640	Basic helix-loop-helix (bHLH) DNA-binding family protein	1.52	1.51	1.5	1.24
cluster3	SL	qSL_A12_150	mk18878	mk9187_A12	173	81262301	81.26	Gh_A12G1041	A12	62205407	62205787	AT1G32640	Basic helix-loop-helix (bHLH) DNA-binding family protein	0	-0.2	0.14	0
cluster3	SL	qSL_A12_150	mk18878	mk9187_A12	173	81262301	81.26	Gh_A12G1042	A12	62213193	62240183	AT4G00850	GRF1-interacting factor 3	1.36	1.08	1.13	1.12
cluster3	SL	qSL_A12_150	mk18878	mk9187_A12	173	81262301	81.26	Gh_A12G1043	A12	62327203	62333606	AT1G01140	CBL-interacting protein kinase 9	0	0	0	0
cluster3	SL	qSL_A12_150	mk18878	mk9187_A12	173	81262301	81.26	Gh_A12G1044	A12	62445172	62446767	AT1G01120	3-ketoacyl-CoA synthase 1	0.76	-0.15	0.41	0.5
cluster3	SL	qSL_A12_150	mk18878	mk9187_A12	173	81262301	81.26	Gh_A12G1045	A12	62579533	62584294	AT2G46760	D-arabinono-1,4-lactone oxidase family protein	0	0	0	0
cluster3	SL	qSL_A12_150	mk18878	mk9187_A12	173	81262301	81.26	Gh_A12G1046	A12	62628821	62630358	AT5G53070	Ribosomal protein L9/RNase H1	-0.34	0	-1.15	-0.8
cluster3	SL	qSL_A12_150	mk18878	mk9187_A12	173	81262301	81.26	Gh_A12G1047	A12	62634760	62640255	AT2G46760	D-arabinono-1,4-lactone oxidase family protein	-0.34	-0.23	-0.21	-0.28
cluster3	SL	qSL_A12_150	mk18878	mk9187_A12	173	81262301	81.26	Gh_A12G1048	A12	62684541	62686382	AT4G00820	IQ-domain 17	0.77	0.73	0.67	0.74
cluster3	SL	qSL_A12_150	mk18878	mk9187_A12	173	81262301	81.26	Gh_A12G1049	A12	62729812	62731243	AT2G46770	NAC (No Apical Meristem) domain transcriptional regulator superfamily protein	0	0	-1.15	0
cluster3	SL	qSL_A12_150	mk18878	mk9187_A12	173	81262301	81.26	Gh_A12G1050	A12	62807688	62808032	AT3G61930	0	0	0	0	0
cluster3	SL	qSL_A12_150	mk18878	mk9187_A12	173	81262301	81.26	Gh_A12G1051	A12	62823130	62823948	AT1G01100	60S acidic ribosomal protein family	1.5	1.16	1.54	1.36
cluster3	SL	qSL_A12_150	mk18878	mk9187_A12	173	81262301	81.26	Gh_A12G1052	A12	62825836	62826042	0	0	0.71	0	0	0.87
cluster3	SL	qSL_A12_150	mk18878	mk9187_A12	173	81262301	81.26	Gh_A12G1053	A12	62827535	62838809	AT4G00800	transducin family protein / WD-40 repeat family protein	0.6	0.35	0.32	0.49
cluster3	SL	qSL_A12_150	mk18878	mk9187_A12	173	81262301	81.26	Gh_A12G1054	A12	62841879	62843742	AT1G01090	pyruvate dehydrogenase E1 alpha	1.51	1.41	1.35	1.25
cluster3	SL	qSL_A12_150	mk18878	mk9187_A12	173	81262301	81.26	Gh_A12G1055	A12	62845422	62846408	AT5G55840	Pentatricopeptide repeat (PPR) superfamily protein	-0.11	-0.35	-0.48	-0.21
cluster3	SL	qSL_A12_150	mk18878	mk9187_A12	173	81262301	81.26	Gh_A12G1056	A12	62881655	62882323	AT4G01410	Late embryogenesis abundant (LEA) hydroxyproline-rich glycoprotein family	0.82	0.75	0.63	0.47
cluster3	SL	qSL_A12_150	mk18878	mk9187_A12	173	81262301	81.26	Gh_A12G1057	A12	62889340	62889825	AT3G43430	RING/U-box superfamily protein	0	0	0	0
cluster3	SL	qSL_A12_150	mk18878	mk9187_A12	173	81262301	81.26	Gh_A12G1058	A12	62929070	62930332	AT2G46800	zinc transporter of Arabidopsis thaliana	1.03	0.98	1.11	1.04
cluster3	SL	qSL_A12_150	mk18878	mk9187_A12	173	81262301	81.26	Gh_A12G1059	A12	62930690	62932864	AT5G54160	O-methyltransferase 1	-1.3	0	-1.22	0
cluster3	SL	qSL_A12_150	mk18878	mk9187_A12	173	81262301	81.26	Gh_A12G1060	A12	63054518	63054835	AT5G54160	O-methyltransferase 1	0	0	0	0
cluster3	SL	qSL_A12_150	mk18878	mk9187_A12	173	81262301	81.26	Gh_A12G1061	A12	63061796	63067323	AT1G01060	Homeodomain-like superfamily protein	-1.05	1.81	1.35	0.1
cluster3	SL	qSL_A12_150	mk18878	mk9187_A12	173	81262301	81.26	Gh_A12G1062	A12	63076658	63083739	AT1G01060	Homeodomain-like superfamily protein	-0.03	2.37	2.08	1.4
cluster3	SL	qSL_A12_150	mk18878	mk9187_A12	173	81262301	81.26	Gh_A12G1063	A12	63092850	63095566	AT2G46850	Protein kinase superfamily protein	-1.22	0	-1.7	0
cluster3	SL	qSL_A12_150	mk18878	mk9187_A12	173	81262301	81.26	Gh_A12G1064	A12	63097226	63098465	AT1G01050	pyrophosphorylase 1	0	0	0	0
cluster3	SL	qSL_A12_150	mk18878	mk9187_A12	173	81262301	81.26	Gh_A12G1065	A12	63172656	63173768	AT1G01030	AP2/B3-like transcriptional factor family protein	0.14	-0.07	-0.25	-0.47
cluster3	SL	qSL_A12_150	mk18878	mk9187_A12	173	81262301	81.26	Gh_A12G1066	A12	63192543	63194009	AT3G30340	nodulin MtN21 /EamA-like transporter family protein	0	0	0	0
cluster3	SL	qSL_A12_150	mk18878	mk9187_A12	173	81262301	81.26	Gh_A12G1067	A12	63196265	63196672	AT4G01575	serine protease inhibitor, Kazal-type family protein	0.28	0.12	0.49	0.65
cluster3	SL	qSL_A12_150	mk18878	mk9187_A12	173	81262301	81.26	Gh_A12G1068	A12	63199415	63200434	AT1G80290	Nucleotide-diphospho-sugar transferases superfamily protein	0.9	0.43	0.5	0.5
cluster3	SL	qSL_A12_150	mk18878	mk9187_A12	173	81262301	81.26	Gh_A12G1069	A12	63202945	63205202	AT5G63140	purple acid phosphatase 29	0.71	0.5	0.46	0.6
cluster3	SL	qSL_A12_150	mk18878	mk9187_A12	173	81262301	81.26	Gh_A12G1070	A12	63210886	63212579	AT2G46890	Protein of unknown function (DUF1295)	0	-0.96	0	0
cluster3	SL	qSL_A12_150	mk18878	mk9187_A12	173	81262301	81.26	Gh_A12G1071	A12	63216126	63218668	AT2G46900	0	0.83	0.51	0.54	0.62
cluster3	SL	qSL_A12_150	mk18878	mk9187_A12	173	81262301	81.26	Gh_A12G1072	A12	63220077	63222364	AT3G62000	S-adenosyl-L-methionine-dependent methyltransferases superfamily protein	0.06	-0.1	-0.1	-0.07
cluster3	SL	qSL_A12_150	mk18878	mk9187_A12	173	81262301	81.26	Gh_A12G1073	A12	63223571	63228199	AT2G46915	Protein of unknown function (DUF3754)	0.13	0.79	0.48	0.1
cluster3	SL	qSL_A12_150	mk18878	mk9187_A12	173	81262301	81.26	Gh_A12G1074	A12	63230024	63236332	AT1G02310	Glycosyl hydrolase superfamily protein	0	0	-1	0
cluster3	SL	qSL_A12_150	mk18878	mk9187_A12	173	81262301	81.26	Gh_A12G1075	A12	63238535	63239213	AT5G03050	0	0	0	0	0
cluster3	SL	qSL_A12_150	mk18878	mk9187_A12	173	81262301	81.26	Gh_A12G1076	A12	63242956	63243699	AT3G62020	germin-like protein 10	1.74	1.33	1.41	1.59
cluster3	SL	qSL_A12_150	mk18878	mk9187_A12	173	81262301	81.26	Gh_A12G1077	A12	63286709	63289267	AT2G46930	Pectinacetylesterase family protein	0.76	0.8	1.01	1.04
cluster3	SL	qSL_A12_150	mk18878	mk9187_A12	173	81262301	81.26	Gh_A12G1078	A12	63290707	63291583	AT2G46940	0	0.42	0.59	0.31	0.34
cluster3	SL	qSL_A12_150	mk18878	mk9187_A12	173	81262301	81.26	Gh_A12G1079	A12	63430469	63430777	0	0	0	0	0	0
cluster3	SL	qSL_A12_150	mk18878	mk9187_A12	173	81262301	81.26	Gh_A12G1080	A12	63433582	63434125	AT3G11940	ribosomal protein 5A	0	0	0	0
cluster3	SL	qSL_A12_150	mk18878	mk9187_A12	173	81262301	81.26	Gh_A12G1081	A12	63437036	63437830	AT3G62080	SNF7 family protein	-0.32	-0.49	-0.29	-0.01
cluster3	SL	qSL_A12_150	mk18878	mk9187_A12	173	81262301	81.26	Gh_A12G1082	A12	63438142	63440273	AT3G62080	SNF7 family protein	0.51	0.17	0.25	0.42
cluster3	SL	qSL_A12_150	mk18878	mk9187_A12	173	81262301	81.26	Gh_A12G1083	A12	63448409	63455571	AT3G62100	indole-3-acetic acid inducible 30	-0.64	0	-0.92	-0.43
cluster3	SL	qSL_A12_150	mk18878	mk9187_A12	173	81262301	81.26	Gh_A12G1084	A12	63541417	63546398	AT4G04450	WRKY family transcription factor	0.16	0.33	0.05	0.42
cluster3	SL	qSL_A12_150	mk18878	mk9187_A12	173	81262301	81.26	Gh_A12G1085	A12	63588242	63663042	AT4G01730	DHHC-type zinc finger family protein	-0.47	-0.72	-0.64	0
cluster3	SL	qSL_A12_150	mk18878	mk9187_A12	173	81262301	81.26	Gh_A12G1086	A12	63663627	63666112	AT3G62110	Pectin lyase-like superfamily protein	0.85	0.72	0.52	0.63
cluster3	SL	qSL_A12_150	mk18878	mk9187_A12	173	81262301	81.26	Gh_A12G1087	A12	63706508	63712347	AT4G01800	Albino or Glassy Yellow 1	1.29	1.53	1.36	1.46
cluster3	SL	qSL_A12_150	mk18878	mk9187_A12	173	81262301	81.26	Gh_A12G1088	A12	63727070	63731221	AT3G62120	Class II aaRS and biotin synthetases superfamily protein	1.78	1.34	1.28	1.48
cluster3	SL	qSL_A12_150	mk18878	mk9187_A12	173	81262301	81.26	Gh_A12G1089	A12	63733617	63736971	AT4G01810	Sec23/Sec24 protein transport family protein	0.74	0.26	0.29	0.39
cluster3	SL	qSL_A12_150	mk18878	mk9187_A12	173	81262301	81.26	Gh_A12G1090	A12	63740215	63744790	AT4G01820	P-glycoprotein 3	-0.59	-0.7	-0.77	-0.92
cluster3	SL	qSL_A12_150	mk18878	mk9187_A12	173	81262301	81.26	Gh_A12G1091	A12	63770978	63775925	AT1G02530	P-glycoprotein 12	-0.08	-0.52	-0.8	-0.44
cluster3	SL	qSL_A12_150	mk18878	mk9187_A12	173	81262301	81.26	Gh_A12G1092	A12	63856454	63858190	AT2G47010	0	0	0	-1.1	0
cluster3	SL	qSL_A12_150	mk18878	mk9187_A12	173	81262301	81.26	Gh_A12G1093	A12	63877927	63879735	AT2G47010	0	0.25	0.07	0.16	-0.01
cluster3	SL	qSL_A12_150	mk18878	mk9187_A12	173	81262301	81.26	Gh_A12G1094	A12	63917045	63919404	AT3G62200	Putative endonuclease or glycosyl hydrolase	0.8	0.51	0.48	0.7
cluster3	SL	qSL_A12_150	mk18878	mk9187_A12	173	81262301	81.26	Gh_A12G1095	A12	63921888	63924027	AT3G62220	Protein kinase superfamily protein	0.48	0.21	0.18	0.33
cluster3	SL	qSL_A12_150	mk18878	mk9187_A12	173	81262301	81.26	Gh_A12G1096	A12	63942269	63948724	AT2G47070	squamosa promoter binding protein-like 1	1.36	1.2	1.19	1.27
cluster3	SL	qSL_A12_150	mk18878	mk9187_A12	173	81262301	81.26	Gh_A12G1097	A12	63950897	63952486	AT2G39640	glycosyl hydrolase family 17 protein	0	0	0	0
cluster3	SL	qSL_A12_150	mk18878	mk9187_A12	173	81262301	81.26	Gh_A12G1098	A12	63957667	63958848	AT4G01850	S-adenosylmethionine synthetase 2	2.24	3.1	3.05	2.96
cluster3	SL	qSL_A12_150	mk18878	mk9187_A12	173	81262301	81.26	Gh_A12G1099	A12	63999076	64007269	AT4G01860	Transducin family protein / WD-40 repeat family protein	0	-0.12	-0.2	-0.28
cluster3	SL	qSL_A12_150	mk18878	mk9187_A12	173	81262301	81.26	Gh_A12G1100	A12	64031033	64034325	AT3G62240	RING/U-box superfamily protein	0.93	0.79	0.7	0.87
cluster3	SL	qSL_A12_150	mk18878	mk9187_A12	173	81262301	81.26	Gh_A12G1101	A12	64038851	64040040	ATCG00270	photosystem II reaction center protein D	0.17	0.08	0.03	0.43
cluster3	SL	qSL_A12_150	mk18878	mk9187_A12	173	81262301	81.26	Gh_A12G1102	A12	64055527	64055997	AT4G05320	polyubiquitin 10	1.74	1.42	1.55	1.57
cluster3	SL	qSL_A12_150	mk18878	mk9187_A12	173	81262301	81.26	Gh_A12G1103	A12	64057598	64060411	AT2G47115	0	0.84	0.16	-0.09	-0.04
cluster3	SL	qSL_A12_150	mk18878	mk9187_A12	173	81262301	81.26	Gh_A12G1104	A12	64062607	64063413	AT3G12410	Polynucleotidyl transferase, ribonuclease H-like superfamily protein	0	0	0	0
cluster3	SL	qSL_A12_150	mk18878	mk9187_A12	173	81262301	81.26	Gh_A12G1105	A12	64065411	64067230	AT3G62260	Protein phosphatase 2C family protein	0.69	0.64	0.74	0.83
cluster3	SL	qSL_A12_150	mk18878	mk9187_A12	173	81262301	81.26	Gh_A12G1106	A12	64114146	64116909	AT5G26751	shaggy-related kinase 11	1.23	1.19	1.06	1.29
cluster3	SL	qSL_A12_150	mk18878	mk9187_A12	173	81262301	81.26	Gh_A12G1107	A12	64120316	64122575	AT1G02460	Pectin lyase-like superfamily protein	0	0	0	0
cluster3	SL	qSL_A12_150	mk18878	mk9187_A12	173	81262301	81.26	Gh_A12G1108	A12	64140308	64140676	0	0	1.43	0.44	0.96	1.78
cluster3	SL	qSL_A12_150	mk18878	mk9187_A12	173	81262301	81.26	Gh_A12G1109	A12	64172504	64175629	AT2G47160	HCO3- transporter family	0.99	1.11	1.11	0.96
cluster3	SL	qSL_A12_150	mk18878	mk9187_A12	173	81262301	81.26	Gh_A12G1110	A12	64225859	64227114	AT5G14670	ADP-ribosylation factor A1B	1.76	1.89	1.97	2.06
cluster3	SL	qSL_A12_150	mk18878	mk9187_A12	173	81262301	81.26	Gh_A12G1111	A12	64230874	64232632	AT3G14300	pectinesterase family protein	0	-1.52	0	0
cluster3	SL	qSL_A12_150	mk18878	mk9187_A12	173	81262301	81.26	Gh_A12G1112	A12	64395149	64398831	AT1G02400	gibberellin 2-oxidase 6	0	-1.22	0	0
cluster3	SL	qSL_A12_150	mk18878	mk9187_A12	173	81262301	81.26	Gh_A12G1113	A12	64416495	64417379	AT4G01940	NFU domain protein 1	1.44	1.7	1.69	1.48
cluster3	SL	qSL_A12_150	mk18878	mk9187_A12	173	81262301	81.26	Gh_A12G1114	A12	64427004	64428611	AT4G13650	Pentatricopeptide repeat (PPR) superfamily protein	-0.15	-1.22	-0.85	-0.37
cluster3	SL	qSL_A12_150	mk18878	mk9187_A12	173	81262301	81.26	Gh_A12G1115	A12	64431141	64434276	AT3G62310	RNA helicase family protein	1.27	1.1	1.12	1.24
cluster3	SL	qSL_A12_150	mk18878	mk9187_A12	173	81262301	81.26	Gh_A12G1116	A12	64456257	64457434	AT1G13960	WRKY DNA-binding protein 4	-0.6	-0.92	-0.68	-0.2
cluster3	SL	qSL_A12_150	mk18878	mk9187_A12	173	81262301	81.26	Gh_A12G1117	A12	64479773	64482711	AT4G01970	stachyose synthase	-1.15	-0.72	-1.3	-1.05
cluster3	SL	qSL_A12_150	mk18878	mk9187_A12	173	81262301	81.26	Gh_A12G1118	A12	64542006	64545460	AT3G24130	Pectin lyase-like superfamily protein	-0.96	0	-0.92	-1.05
cluster3	SL	qSL_A12_150	mk18878	mk9187_A12	173	81262301	81.26	Gh_A12G1119	A12	64546403	64554589	AT4G31850	proton gradient regulation 3	1.75	1.71	1.67	1.65
cluster3	SL	qSL_A12_150	mk18878	mk9187_A12	173	81262301	81.26	Gh_A12G1120	A12	64556095	64558523	AT3G62370	heme binding	-0.34	0	-0.59	-0.64
cluster3	SL	qSL_A12_150	mk18878	mk9187_A12	173	81262301	81.26	Gh_A12G1121	A12	64579735	64583549	AT4G02010	Protein kinase superfamily protein	0.85	0.95	0.92	0.73
cluster3	SL	qSL_A12_150	mk18878	mk9187_A12	173	81262301	81.26	Gh_A12G1122	A12	64619691	64620425	AT1G02550	Plant invertase/pectin methylesterase inhibitor superfamily protein	0	0	0	0
cluster3	SL	qSL_A12_150	mk18878	mk9187_A12	173	81262301	81.26	Gh_A12G1123	A12	64627256	64629391	AT1G02560	nuclear encoded CLP protease 5	-0.11	-0.15	0.11	0.26
cluster3	SL	qSL_A12_150	mk18878	mk9187_A12	173	81262301	81.26	Gh_A12G1124	A12	64643993	64644854	AT1G13960	WRKY DNA-binding protein 4	0.29	0.22	0.51	0.73
cluster3	SL	qSL_A12_150	mk18878	mk9187_A12	173	81262301	81.26	Gh_A12G1125	A12	64652198	64653988	AT1G66350	RGA-like 1	-1.22	0	-1.52	-1.3
cluster3	SL	qSL_A12_150	mk18878	mk9187_A12	173	81262301	81.26	Gh_A12G1126	A12	64669626	64676441	AT4G02020	SET domain-containing protein	0.95	0.53	0.55	0.68
cluster3	SL	qSL_A12_150	mk18878	mk9187_A12	173	81262301	81.26	Gh_A12G1127	A12	64678261	64683220	AT3G62390	TRICHOME BIREFRINGENCE-LIKE 6	0.32	0.08	0.12	0.2
cluster3	SL	qSL_A12_150	mk18878	mk9187_A12	173	81262301	81.26	Gh_A12G1128	A12	64683230	64686703	AT2G47390	Prolyl oligopeptidase family protein	1.12	1.14	0.97	1.2
cluster3	SL	qSL_A12_150	mk18878	mk9187_A12	173	81262301	81.26	Gh_A12G1129	A12	64686792	64687601	AT2G47390	Prolyl oligopeptidase family protein	0.72	0.58	0.61	0.78
cluster3	SL	qSL_A12_150	mk18878	mk9187_A12	173	81262301	81.26	Gh_A12G1130	A12	64691731	64692099	AT3G62410	CP12 domain-containing protein 2	2.73	2.25	2.78	3.03
cluster3	SL	qSL_A12_150	mk18878	mk9187_A12	173	81262301	81.26	Gh_A12G1131	A12	64702820	64705069	AT5G56130	Transducin/WD40 repeat-like superfamily protein	-0.06	0	-0.05	0
cluster3	SL	qSL_A12_150	mk18878	mk9187_A12	173	81262301	81.26	Gh_A12G1132	A12	64708773	64709215	0	0	0	0	0	0
cluster3	SL	qSL_A12_150	mk18878	mk9187_A12	173	81262301	81.26	Gh_A12G1133	A12	64717168	64718226	ATCG00680	photosystem II reaction center protein B	0.35	0.04	-0.03	0.54
cluster3	SL	qSL_A12_150	mk18878	mk9187_A12	173	81262301	81.26	Gh_A12G1134	A12	64719341	64719778	ATCG00520	unfolded protein binding	0	0	0	-0.38
cluster3	SL	qSL_A12_150	mk18878	mk9187_A12	173	81262301	81.26	Gh_A12G1135	A12	64720444	64720963	0	0	1.49	0.98	1.25	1.49
cluster3	SL	qSL_A12_150	mk18878	mk9187_A12	173	81262301	81.26	Gh_A12G1136	A12	64721222	64721680	ATCG00340	Photosystem I, PsaA/PsaB protein	0.84	0.64	0.42	0.81
cluster3	SL	qSL_A12_150	mk18878	mk9187_A12	173	81262301	81.26	Gh_A12G1137	A12	64754531	64756114	AT3G62420	basic region/leucine zipper motif 53	1.33	0.95	0.91	0.76
cluster3	SL	qSL_A12_150	mk18878	mk9187_A12	173	81262301	81.26	Gh_A12G1138	A12	64758387	64769352	AT4G02030	Vps51/Vps67 family (components of vesicular transport) protein	0.99	0.62	0.57	0.75
cluster3	SL	qSL_A12_150	mk18878	mk9187_A12	173	81262301	81.26	Gh_A12G1139	A12	64770611	64774815	AT2G47430	Signal transduction histidine kinase	0	0	0	-1.7
cluster3	SL	qSL_A12_150	mk18878	mk9187_A12	173	81262301	81.26	Gh_A12G1140	A12	64784245	64786605	AT2G47430	Signal transduction histidine kinase	0	0	0	0
cluster3	SL	qSL_A12_150	mk18878	mk9187_A12	173	81262301	81.26	Gh_A12G1141	A12	64843636	64845899	AT1G02610	RING/FYVE/PHD zinc finger superfamily protein	-0.64	-0.28	0	0
cluster3	SL	qSL_A12_150	mk18878	mk9187_A12	173	81262301	81.26	Gh_A12G1142	A12	64852663	64858868	AT1G44750	purine permease 11	-0.57	0	-0.72	-1.15
cluster3	SL	qSL_A12_150	mk18878	mk9187_A12	173	81262301	81.26	Gh_A12G1143	A12	64881720	64882499	AT3G62550	Adenine nucleotide alpha hydrolases-like superfamily protein	2.11	0	1.04	2.18
cluster3	SL	qSL_A12_150	mk18878	mk9187_A12	173	81262301	81.26	Gh_A12G1144	A12	64885867	64888092	AT4G02080	secretion-associated RAS super family 2	1.34	0.69	0.88	1.06
cluster3	SL	qSL_A12_150	mk18878	mk9187_A12	173	81262301	81.26	Gh_A12G1145	A12	64889323	64889775	AT3G03280	0	-0.62	0	-0.42	0
cluster3	SL	qSL_A12_150	mk18878	mk9187_A12	173	81262301	81.26	Gh_A12G1146	A12	64905860	64906312	AT3G03280	0	-0.62	0	-0.42	0
cluster3	SL	qSL_A12_150	mk18878	mk9187_A12	173	81262301	81.26	Gh_A12G1147	A12	64948258	64948856	AT4G02090	0	0	0	0	0
cluster3	SL	qSL_A12_150	mk18878	mk9187_A12	173	81262301	81.26	Gh_A12G1148	A12	64960242	64963580	AT1G02640	beta-xylosidase 2	-0.07	-0.82	-0.21	-0.89
cluster3	SL	qSL_A12_150	mk18878	mk9187_A12	173	81262301	81.26	Gh_A12G1149	A12	64963644	64964504	AT1G02640	beta-xylosidase 2	0.01	-0.4	-0.25	-0.43
cluster3	SL	qSL_A12_150	mk18878	mk9187_A12	173	81262301	81.26	Gh_A12G1150	A12	64990320	64992224	AT2G47440	Tetratricopeptide repeat (TPR)-like superfamily protein	0.42	-0.66	-0.43	-0.46
cluster3	SL	qSL_A12_150	mk18878	mk9187_A12	173	81262301	81.26	Gh_A12G1151	A12	65018324	65023869	AT4G02110	transcription coactivators	-0.36	-0.47	-0.66	-0.51
cluster3	SL	qSL_A12_150	mk18878	mk9187_A12	173	81262301	81.26	Gh_A12G1152	A12	65083922	65085269	AT5G25540	CTC-interacting domain 6	0	-0.85	-0.6	0
cluster3	SL	qSL_A12_150	mk18878	mk9187_A12	173	81262301	81.26	Gh_A12G1153	A12	65105658	65108596	AT2G47470	thioredoxin family protein	1.86	1.19	1.32	1.48
cluster3	SL	qSL_A12_150	mk18878	mk9187_A12	173	81262301	81.26	Gh_A12G1154	A12	65109024	65110153	AT2G25920	0	-0.2	-0.03	0.23	0.14
cluster3	SL	qSL_A12_150	mk18878	mk9187_A12	173	81262301	81.26	Gh_A12G1155	A12	65166220	65166762	AT5G38700	0	0.11	-0.07	0.19	0.12
cluster3	SL	qSL_A12_150	mk18878	mk9187_A12	173	81262301	81.26	Gh_A12G1156	A12	65190486	65191097	AT4G02160	0	0	0	0	0
cluster3	SL	qSL_A12_150	mk18878	mk9187_A12	173	81262301	81.26	Gh_A12G1157	A12	65192687	65193004	AT2G47480	Protein of unknown function (DUF3511)	0.76	0.04	-0.13	0.04
cluster3	SL	qSL_A12_150	mk18878	mk9187_A12	173	81262301	81.26	Gh_A12G1158	A12	65193718	65193969	0	0	0	0	0	0.5
cluster3	SL	qSL_A12_150	mk18878	mk9187_A12	173	81262301	81.26	Gh_A12G1159	A12	65194942	65200725	AT5G47900	Protein of unknown function (DUF1624)	-0.24	-0.3	-0.31	0
cluster3	SL	qSL_A12_150	mk18878	mk9187_A12	173	81262301	81.26	Gh_A12G1160	A12	65216172	65217470	AT5G49720	glycosyl hydrolase 9A1	0	-1.1	0	0
cluster3	SL	qSL_A12_150	mk18878	mk9187_A12	173	81262301	81.26	Gh_A12G1161	A12	65219841	65223526	AT3G06720	importin alpha isoform 1	0.51	0.03	0.26	0.36
cluster3	SL	qSL_A12_150	mk18878	mk9187_A12	173	81262301	81.26	Gh_A12G1162	A12	65225165	65226527	AT4G13030	P-loop containing nucleoside triphosphate hydrolases superfamily protein	-1.05	-1.05	-1	0
cluster3	SL	qSL_A12_150	mk18878	mk9187_A12	173	81262301	81.26	Gh_A12G1163	A12	65227158	65227619	AT3G06740	GATA transcription factor 15	-0.35	0	-0.64	-0.46
cluster3	SL	qSL_A12_150	mk18878	mk9187_A12	173	81262301	81.26	Gh_A12G1164	A12	65228273	65229094	AT1G02700	0	0.06	0.02	-0.39	0.07
cluster3	SL	qSL_A12_150	mk18878	mk9187_A12	173	81262301	81.26	Gh_A12G1165	A12	65245334	65245697	AT1G13950	eukaryotic elongation factor 5A-1	0	0	0	0
cluster3	SL	qSL_A12_150	mk18878	mk9187_A12	173	81262301	81.26	Gh_A12G1166	A12	65251425	65251934	0	0	1.68	1.72	1.68	1.21
cluster3	SL	qSL_A12_150	mk18878	mk9187_A12	173	81262301	81.26	Gh_A12G1167	A12	65257254	65257688	AT2G47485	0	1	0.69	0.8	0.97
cluster3	SL	qSL_A12_150	mk18878	mk9187_A12	173	81262301	81.26	Gh_A12G1168	A12	65299164	65300375	AT3G62660	galacturonosyltransferase-like 7	1.12	1.16	1.22	1.11
cluster3	SL	qSL_A12_150	mk18878	mk9187_A12	173	81262301	81.26	Gh_A12G1169	A12	65301920	65305905	AT1G02730	cellulose synthase-like D5	0.44	0.07	-0.22	-0.42
cluster3	SL	qSL_A12_150	mk18878	mk9187_A12	173	81262301	81.26	Gh_A12G1170	A12	65312560	65313369	AT1G56300	Chaperone DnaJ-domain superfamily protein	0	1.06	0.43	-0.39
cluster3	SL	qSL_A12_150	mk18878	mk9187_A12	173	81262301	81.26	Gh_A12G1171	A12	65334731	65337375	AT2G40940	ethylene response sensor 1	1.59	1.21	0.89	1.02
cluster3	SL	qSL_A12_150	mk18878	mk9187_A12	173	81262301	81.26	Gh_A12G1172	A12	65339484	65342089	AT3G16780	Ribosomal protein L19e family protein	1.95	1.57	1.61	1.49
cluster3	SL	qSL_A12_150	mk18878	mk9187_A12	173	81262301	81.26	Gh_A12G1173	A12	65349372	65349722	AT2G47540	Pollen Ole e 1 allergen and extensin family protein	0	0	0	0
cluster3	SL	qSL_A12_150	mk18878	mk9187_A12	173	81262301	81.26	Gh_A12G1174	A12	65350979	65357688	AT4G02260	RELA/SPOT homolog 1	1.08	1.06	0.93	0.85
cluster3	SL	qSL_A12_150	mk18878	mk9187_A12	173	81262301	81.26	Gh_A12G1175	A12	65391071	65393291	AT5G56790	Protein kinase superfamily protein	0	0	-1.4	0
cluster3	SL	qSL_A12_150	mk18878	mk9187_A12	173	81262301	81.26	Gh_A12G1176	A12	65457361	65464054	AT4G02320	Plant invertase/pectin methylesterase inhibitor superfamily	-0.92	-1.05	-1	-1
cluster3	SL	qSL_A12_150	mk18878	mk9187_A12	173	81262301	81.26	Gh_A12G1177	A12	65483709	65485499	AT4G02330	Plant invertase/pectin methylesterase inhibitor superfamily	-1.52	0	-1.52	-1.3
cluster3	SL	qSL_A12_150	mk18878	mk9187_A12	173	81262301	81.26	Gh_A12G1178	A12	65487017	65487568	AT4G02250	Plant invertase/pectin methylesterase inhibitor superfamily protein	0	0	0	0
cluster3	SL	qSL_A12_150	mk18878	mk9187_A12	173	81262301	81.26	Gh_A12G1179	A12	65505692	65506258	0	0	-0.54	-0.59	0	0
cluster3	SL	qSL_A12_150	mk18878	mk9187_A12	173	81262301	81.26	Gh_A12G1180	A12	65510344	65510907	0	0	0	0	0	0
cluster3	SL	qSL_A12_150	mk18878	mk9187_A12	173	81262301	81.26	Gh_A12G1181	A12	65543208	65545619	AT4G02350	exocyst complex component sec15B	0.62	0.32	0.37	0.33
cluster3	SL	qSL_A12_150	mk18878	mk9187_A12	173	81262301	81.26	Gh_A12G1182	A12	65563827	65564336	AT1G02816	Protein of unknown function, DUF538	1.27	0.62	0.85	0.59
cluster3	SL	qSL_A12_150	mk18878	mk9187_A12	173	81262301	81.26	Gh_A12G1183	A12	65567654	65568160	AT1G02816	Protein of unknown function, DUF538	1.23	0.73	0.73	0.61
cluster3	SL	qSL_A12_150	mk18878	mk9187_A12	173	81262301	81.26	Gh_A12G1184	A12	65598569	65600805	AT2G47580	spliceosomal protein U1A	1.02	0.75	0.74	0.96
cluster3	SL	qSL_A12_150	mk18878	mk9187_A12	173	81262301	81.26	Gh_A12G1185	A12	65601587	65602306	AT3G52860	0	1.19	0.74	1.06	1.09
cluster3	SL	qSL_A12_150	mk18878	mk9187_A12	173	81262301	81.26	Gh_A12G1186	A12	65732306	65738114	AT4G02400	U3 ribonucleoprotein (Utp) family protein	0.94	0.63	0.48	0.82
cluster3	SL	qSL_A12_150	mk18878	mk9187_A12	173	81262301	81.26	Gh_A12G1187	A12	65739370	65740995	AT4G02405	S-adenosyl-L-methionine-dependent methyltransferases superfamily protein	0.74	0.53	0.53	0.31
cluster3	SL	qSL_A12_150	mk18878	mk9187_A12	173	81262301	81.26	Gh_A12G1188	A12	65742407	65743432	AT3G05560	Ribosomal L22e protein family	1.86	1.61	1.67	1.66
cluster3	SL	qSL_A12_150	mk18878	mk9187_A12	173	81262301	81.26	Gh_A12G1189	A12	65746727	65747918	AT3G62880	Mitochondrial import inner membrane translocase subunit Tim17/Tim22/Tim23 family protein	0	0	0	0
cluster3	SL	qSL_A12_150	mk18878	mk9187_A12	173	81262301	81.26	Gh_A12G1190	A12	65748265	65751304	AT3G62830	NAD(P)-binding Rossmann-fold superfamily protein	1.37	1.16	0.97	1.11
cluster3	SL	qSL_A12_150	mk18878	mk9187_A12	173	81262301	81.26	Gh_A12G1191	A12	65774099	65774689	AT3G14300	pectinesterase family protein	1.41	0.83	1.22	0.79
cluster3	SL	qSL_A12_150	mk18878	mk9187_A12	173	81262301	81.26	Gh_A12G1192	A12	65775754	65791247	AT2G47680	zinc finger (CCCH type) helicase family protein	0.74	-0.16	-0.01	0.42
cluster3	SL	qSL_A12_150	mk18878	mk9187_A12	173	81262301	81.26	Gh_A12G1193	A12	65807415	65809530	AT2G47690	NADH-ubiquinone oxidoreductase-related	2.35	2.02	2.24	1.88
cluster3	SL	qSL_A12_150	mk18878	mk9187_A12	173	81262301	81.26	Gh_A12G1194	A12	65820884	65821867	AT4G02440	F-box family protein	0.65	0.49	0.48	0.43
cluster3	SL	qSL_A12_150	mk18878	mk9187_A12	173	81262301	81.26	Gh_A12G1195	A12	65830870	65832331	AT1G02860	SPX (SYG1/Pho81/XPR1) domain-containing protein	0.5	0.11	0.3	0.09
cluster3	SL	qSL_A12_150	mk18878	mk9187_A12	173	81262301	81.26	Gh_A12G1196	A12	65832590	65838003	AT3G62700	multidrug resistance-associated protein 10	-1.22	-1.52	-2	0
cluster3	SL	qSL_A12_150	mk18878	mk9187_A12	173	81262301	81.26	Gh_A12G1197	A12	65879951	65881789	AT4G02450	HSP20-like chaperones superfamily protein	1.89	1.62	1.72	1.76
cluster3	SL	qSL_A12_150	mk18878	mk9187_A12	173	81262301	81.26	Gh_A12G1198	A12	65900310	65903050	AT2G47790	Transducin/WD40 repeat-like superfamily protein	0.79	0.49	0.39	0.67
cluster3	SL	qSL_A12_150	mk18878	mk9187_A12	173	81262301	81.26	Gh_A12G1199	A12	65903575	65905255	AT5G27720	Small nuclear ribonucleoprotein family protein	1.39	1.37	1.19	1.33
cluster3	SL	qSL_A12_150	mk18878	mk9187_A12	173	81262301	81.26	Gh_A12G1200	A12	65907688	65913939	AT4G02460	DNA mismatch repair protein, putative	0.03	-0.19	-0.21	-0.11
cluster3	SL	qSL_A12_150	mk18878	mk9187_A12	173	81262301	81.26	Gh_A12G1201	A12	65916278	65929636	AT1G02890	AAA-type ATPase family protein	1.19	1.11	1.02	1.11
cluster3	SL	qSL_A12_150	mk18878	mk9187_A12	173	81262301	81.26	Gh_A12G1202	A12	65998850	65999792	AT2G47780	Rubber elongation factor protein (REF)	0	0	0	-0.85
cluster3	SL	qSL_A12_150	mk18878	mk9187_A12	173	81262301	81.26	Gh_A12G1203	A12	66017552	66017851	0	0	0	0	0	0
cluster3	SL	qSL_A12_150	mk18878	mk9187_A12	173	81262301	81.26	Gh_A12G1204	A12	66019939	66021447	AT5G08535	D111/G-patch domain-containing protein	0.72	-0.21	0.06	0.07
cluster3	SL	qSL_A12_150	mk18878	mk9187_A12	173	81262301	81.26	Gh_A12G1205	A12	66023585	66024359	AT5G08335	Isoprenylcysteine carboxyl methyltransferase (ICMT) family	0.42	0.29	0.22	-0.14
cluster3	SL	qSL_A12_150	mk18878	mk9187_A12	173	81262301	81.26	Gh_A12G1206	A12	66025181	66045229	AT1G50360	P-loop containing nucleoside triphosphate hydrolases superfamily protein	-0.05	-0.55	-0.57	-0.48
cluster3	SL	qSL_A12_150	mk18878	mk9187_A12	173	81262301	81.26	Gh_A12G1207	A12	66074625	66076171	AT4G15475	F-box/RNI-like superfamily protein	1.14	0.75	0.88	0.98
cluster3	SL	qSL_A12_150	mk18878	mk9187_A12	173	81262301	81.26	Gh_A12G1208	A12	66102737	66103740	AT5G08350	GRAM domain-containing protein / ABA-responsive protein-related	0	-0.42	-0.96	0
cluster3	SL	qSL_A12_150	mk18878	mk9187_A12	173	81262301	81.26	Gh_A12G1209	A12	66105931	66108472	0	0	0.84	0.92	0.83	0.66
cluster3	SL	qSL_A12_150	mk18878	mk9187_A12	173	81262301	81.26	Gh_A12G1210	A12	66113167	66118180	AT5G08520	Duplicated homeodomain-like superfamily protein	0.86	0.05	0.35	0.56
cluster3	SL	qSL_A12_150	mk18878	mk9187_A12	173	81262301	81.26	Gh_A12G1211	A12	66159128	66163471	AT3G20015	Eukaryotic aspartyl protease family protein	0	-0.92	0	0
cluster3	SL	qSL_A12_150	mk18878	mk9187_A12	173	81262301	81.26	Gh_A12G1212	A12	66177702	66177884	0	0	0	0	0	0
cluster3	SL	qSL_A12_150	mk18878	mk9187_A12	173	81262301	81.26	Gh_A12G1213	A12	66180655	66181991	AT5G23420	high-mobility group box 6	0.95	0.27	0.42	0.05
cluster3	SL	qSL_A12_150	mk18878	mk9187_A12	173	81262301	81.26	Gh_A12G1214	A12	66185946	66186677	AT5G23280	TCP family transcription factor	1.67	1.42	1.55	1.61
cluster3	SL	qSL_A12_150	mk18878	mk9187_A12	173	81262301	81.26	Gh_A12G1215	A12	66208696	66209691	AT3G19950	RING/U-box superfamily protein	0.99	0.38	0.7	1.02
cluster3	SL	qSL_A12_150	mk18878	mk9187_A12	173	81262301	81.26	Gh_A12G1216	A12	66223637	66225345	AT3G19940	Major facilitator superfamily protein	-1.15	0	0	-1.22
cluster3	SL	qSL_A12_150	mk18878	mk9187_A12	173	81262301	81.26	Gh_A12G1217	A12	66285783	66294455	AT1G11950	Transcription factor jumonji (jmjC) domain-containing protein	0.94	0.63	0.57	0.77
[truncated: 3,597 more rows]

## Sheet: 176 genes
Cluster	Trait	QTL	Start marker	End marker	Start marker(bp)	End marker(bp)	CI(Mbp)	Gene ID	Chr	Start Gene	End Gene	TAIR	ANNOT	Salt 1h	Salt3h	Salt6h	Salt12h
cluster1	EC	qEC_A02_ck	mk1046_A02	mk1107_A02	4445557	7584839	3.14	Gh_A02G0375	A02	4570203	4571156	AT5G43420	RING/U-box superfamily protein	0.25	-0.19	0.03	-0.2
cluster1	EC	qEC_A02_ck	mk1046_A02	mk1107_A02	4445557	7584839	3.14	Gh_A02G0442	A02	6036964	6040198	AT4G03000	RING/U-box superfamily protein	0.45	0.54	0.46	0.52
cluster1	EC	qEC_A02_150	MulMa26-m_A02	mk1778_A02	76134216	81766125	5.63	Gh_A02G1475	A02	80851812	80859254	AT2G23140	RING/U-box superfamily protein with ARM repeat domain	-0.19	-0.34	-0.24	-0.23
cluster1	EC	qEC_A02_150	MulMa26-m_A02	mk1778_A02	76134216	81766125	5.63	Gh_A02G1487	A02	81012479	81013465	AT2G23140	RING/U-box superfamily protein with ARM repeat domain	0	0	0	0
cluster1	EC	qEC_A02_110.3	mk1293_A02	mk1512_A02	23817680	40364786	16.55	Gh_A02G0940	A02	38803225	38805744	AT2G45530	RING/U-box superfamily protein	0.62	0.41	0.49	0.59
cluster2	FW	qFW_A06_150.1	mk4886_A06	mk4999_A06	92310429	97063193	4.75	Gh_A06G1340	A06	94743124	94743672	AT4G03965	RING/U-box superfamily protein	-0.2	0	-0.38	0
cluster2	FW	qFW_A06_150.1	mk4886_A06	mk4999_A06	92310429	97063193	4.75	Gh_A06G1429	A06	97013506	97013994	AT3G11110	RING/U-box superfamily protein	0.2	0	0.03	-0.19
cluster3	SL	qSL_A12_150	mk18878	mk9187_A12	173	81262301	81.26	Gh_A12G0044	A12	619229	622349	AT4G03000	RING/U-box superfamily protein	0.45	0.17	0.14	0.26
cluster3	SL	qSL_A12_150	mk18878	mk9187_A12	173	81262301	81.26	Gh_A12G0137	A12	2036779	2037951	AT1G72220	RING/U-box superfamily protein	0.65	0.36	0.48	0.64
cluster3	SL	qSL_A12_150	mk18878	mk9187_A12	173	81262301	81.26	Gh_A12G0172	A12	2581513	2585683	AT2G14835	RING/U-box superfamily protein	0.44	0.28	0.26	0.41
cluster3	SL	qSL_A12_150	mk18878	mk9187_A12	173	81262301	81.26	Gh_A12G0178	A12	2625111	2627669	AT1G49850	RING/U-box superfamily protein	0.6	0.18	0.19	0.63
cluster3	SL	qSL_A12_150	mk18878	mk9187_A12	173	81262301	81.26	Gh_A12G0205	A12	3063162	3066731	AT4G34040	RING/U-box superfamily protein	1	0.62	0.62	0.59
cluster3	SL	qSL_A12_150	mk18878	mk9187_A12	173	81262301	81.26	Gh_A12G0397	A12	7685843	7687535	AT4G39140	RING/U-box superfamily protein	-0.57	-0.37	-1.3	-0.82
cluster3	SL	qSL_A12_150	mk18878	mk9187_A12	173	81262301	81.26	Gh_A12G0448	A12	9678480	9678947	AT5G05280	RING/U-box superfamily protein	0	0	0	0
cluster3	SL	qSL_A12_150	mk18878	mk9187_A12	173	81262301	81.26	Gh_A12G0452	A12	9732187	9732681	AT5G05280	RING/U-box superfamily protein	-0.41	0	-0.51	0
cluster3	SL	qSL_A12_150	mk18878	mk9187_A12	173	81262301	81.26	Gh_A12G0466	A12	10048860	10053413	AT2G34920	RING/U-box superfamily protein	0	0	0	0
cluster3	SL	qSL_A12_150	mk18878	mk9187_A12	173	81262301	81.26	Gh_A12G0544	A12	13378931	13380254	AT4G35840	RING/U-box superfamily protein	1	1.21	1.31	1.14
cluster3	SL	qSL_A12_150	mk18878	mk9187_A12	173	81262301	81.26	Gh_A12G0616	A12	16118750	16119430	AT2G23780	RING/U-box superfamily protein	0.99	0.54	0.76	0.73
cluster3	SL	qSL_A12_150	mk18878	mk9187_A12	173	81262301	81.26	Gh_A12G0667	A12	22840169	22842327	AT5G42940	RING/U-box superfamily protein	0	-1.22	0	0
cluster3	SL	qSL_A12_150	mk18878	mk9187_A12	173	81262301	81.26	Gh_A12G0772	A12	41990391	41991521	AT1G72220	RING/U-box superfamily protein	1.25	0.86	0.93	1.58
cluster3	SL	qSL_A12_150	mk18878	mk9187_A12	173	81262301	81.26	Gh_A12G0949	A12	59961006	59962226	AT4G10160	RING/U-box superfamily protein	0	0	0	0
cluster3	SL	qSL_A12_150	mk18878	mk9187_A12	173	81262301	81.26	Gh_A12G0957	A12	60372337	60372936	AT2G46160	RING/U-box superfamily protein	0.98	0.75	0.64	0.24
cluster3	SL	qSL_A12_150	mk18878	mk9187_A12	173	81262301	81.26	Gh_A12G1006	A12	61322787	61326701	AT2G46495	RING/U-box superfamily protein	-0.54	0	-0.49	-0.6
cluster3	SL	qSL_A12_150	mk18878	mk9187_A12	173	81262301	81.26	Gh_A12G1057	A12	62889340	62889825	AT3G43430	RING/U-box superfamily protein	0	0	0	0
cluster3	SL	qSL_A12_150	mk18878	mk9187_A12	173	81262301	81.26	Gh_A12G1100	A12	64031033	64034325	AT3G62240	RING/U-box superfamily protein	0.93	0.79	0.7	0.87
cluster3	SL	qSL_A12_150	mk18878	mk9187_A12	173	81262301	81.26	Gh_A12G1215	A12	66208696	66209691	AT3G19950	RING/U-box superfamily protein	0.99	0.38	0.7	1.02
cluster3	SL	qSL_A12_150	mk18878	mk9187_A12	173	81262301	81.26	Gh_A12G1269	A12	67650081	67650764	AT3G19950	RING/U-box superfamily protein	0	0	0	0
cluster3	SL	qSL_A12_150	mk18878	mk9187_A12	173	81262301	81.26	Gh_A12G1357	A12	70840456	70845908	AT1G24440	RING/U-box superfamily protein	0	0	0	0
cluster4	FW	qFW_D01_110.1	mk10900_D01	mk10955_D01	54444280	55458818	1.01	Gh_D01G1775	D01	54749011	54750048	AT3G18930	RING/U-box superfamily protein	0.87	0.71	0.73	0.78
cluster5	DLW	qDLW_D03_ck.3	mk12156_D03	mk12167_D03	37695156	40261578	2.57	Gh_D03G1176	D03	38504476	38507107	AT3G55530	RING/U-box superfamily protein	0.83	0.5	0.69	0.86
cluster5	FW	qFW_D03_110.2	mk12096_D03	mk12127_D03	26385562	30628951	4.24	Gh_D03G0825	D03	28196449	28199303	AT2G45530	RING/U-box superfamily protein	0.51	0.08	0.29	0.53
cluster5	SLW	qSLW_D03_ck.3	mk12162_D03	mk12186_D03	40254814	42120184	1.87	Gh_D03G1340	D03	41896572	41897015	AT1G22500	RING/U-box superfamily protein	0	-0.1	0	0
cluster5	LFW	qLFW_D03_ck.3	mk19256	mk12165_D03	130906	40254875	40.12	Gh_D03G0054	D03	348405	349678	AT4G35840	RING/U-box superfamily protein	0.76	0.78	0.87	0.9
cluster5	LFW	qLFW_D03_ck.3	mk19256	mk12165_D03	130906	40254875	40.12	Gh_D03G0064	D03	436909	437340	AT3G51325	RING/U-box superfamily protein	0.03	-0.34	0	-0.66
cluster5	LFW	qLFW_D03_ck.3	mk19256	mk12165_D03	130906	40254875	40.12	Gh_D03G0228	D03	2390736	2391005	AT2G23140	RING/U-box superfamily protein with ARM repeat domain	0	0	0	0
cluster5	LFW	qLFW_D03_ck.3	mk19256	mk12165_D03	130906	40254875	40.12	Gh_D03G0746	D03	25848736	25849968	AT5G53110	RING/U-box superfamily protein	0	0	0	0
cluster5	LFW	qLFW_D03_ck.3	mk19256	mk12165_D03	130906	40254875	40.12	Gh_D03G0747	D03	25857334	25858857	AT5G53110	RING/U-box superfamily protein	0	0	-1	0
cluster5	LFW	qLFW_D03_ck.3	mk19256	mk12165_D03	130906	40254875	40.12	Gh_D03G0748	D03	25869672	25870864	AT5G53110	RING/U-box superfamily protein	0	0	0	0
cluster5	LFW	qLFW_D03_ck.3	mk19256	mk12165_D03	130906	40254875	40.12	Gh_D03G0749	D03	25872078	25873293	AT5G53110	RING/U-box superfamily protein	-0.7	0	-0.96	0
cluster5	LFW	qLFW_D03_ck.3	mk19256	mk12165_D03	130906	40254875	40.12	Gh_D03G0750	D03	25888706	25889708	AT5G53110	RING/U-box superfamily protein	0	-0.89	0	0
cluster5	LFW	qLFW_D03_ck.3	mk19256	mk12165_D03	130906	40254875	40.12	Gh_D03G0752	D03	25933540	25935692	AT5G53110	RING/U-box superfamily protein	0	0	0	0
cluster5	LFW	qLFW_D03_ck.3	mk19256	mk12165_D03	130906	40254875	40.12	Gh_D03G0755	D03	25977454	25980148	AT5G53110	RING/U-box superfamily protein	0	0	-1.1	0
cluster5	LFW	qLFW_D03_ck.3	mk19256	mk12165_D03	130906	40254875	40.12	Gh_D03G0935	D03	31858849	31859814	AT5G08139	RING/U-box superfamily protein	1.14	1.21	1.26	1.29
cluster5	LFW	qLFW_D03_ck.3	mk19256	mk12165_D03	130906	40254875	40.12	Gh_D03G0978	D03	33414852	33416486	AT1G13195	RING/U-box superfamily protein	0.32	0.32	-0.15	0.31
cluster6	DLW	qDLW_D06_110	mk13340_D06	mk13562_D06	11196129	23393584	12.2	Gh_D06G0860	D06	15975658	15977111	AT5G20910	RING/U-box superfamily protein	0.76	0.73	0.78	0.71
cluster6	DLW	qDLW_D06_110	mk13340_D06	mk13562_D06	11196129	23393584	12.2	Gh_D06G0874	D06	16262061	16263053	AT3G53690	RING/U-box superfamily protein	0	-0.89	0	0
cluster6	DLW	qDLW_D06_ck	mk17780	mk13340_D06	982	11196129	11.2	Gh_D06G0075	D06	872480	873196	AT1G19310	RING/U-box superfamily protein	0.54	0.59	0.67	0.81
cluster6	DLW	qDLW_D06_ck	mk17780	mk13340_D06	982	11196129	11.2	Gh_D06G0163	D06	1659572	1662147	AT5G42940	RING/U-box superfamily protein	1.33	1.06	1.01	1.15
cluster6	DLW	qDLW_D06_ck	mk17780	mk13340_D06	982	11196129	11.2	Gh_D06G0408	D06	5744075	5744734	AT2G29840	RING/U-box superfamily protein	0	0	0	0
cluster6	DLW	qDLW_D06_ck	mk17780	mk13340_D06	982	11196129	11.2	Gh_D06G0418	D06	6024646	6025275	AT3G47180	RING/U-box superfamily protein	0.12	-0.96	0.09	0.11
cluster6	DLW	qDLW_D06_ck	mk17780	mk13340_D06	982	11196129	11.2	Gh_D06G0460	D06	6633574	6633886	AT2G15580	RING/U-box superfamily protein	2.5	0	1.95	0
cluster6	DLW	qDLW_D06_ck	mk17780	mk13340_D06	982	11196129	11.2	Gh_D06G0462	D06	6638475	6642835	AT5G45290	RING/U-box superfamily protein	1.14	1.26	1.1	1.04
cluster6	DLW	qDLW_D06_ck	mk17780	mk13340_D06	982	11196129	11.2	Gh_D06G0637	D06	10858467	10859711	AT4G28890	RING/U-box superfamily protein	0	0	-1	-0.52
cluster7	LFW	qLFW_D08_150	MulMa513_D08	mk16015_D08	54937777	59655801	4.72	Gh_D08G1975	D08	58209319	58210324	AT5G41350	RING/U-box superfamily protein	0.18	0.14	0.37	0.48
cluster7	LFW	qLFW_D08_150	MulMa513_D08	mk16015_D08	54937777	59655801	4.72	Gh_D08G1984	D08	58314887	58315366	AT4G30370	RING/U-box superfamily protein	0	-0.44	-0.66	0
cluster8	MDA	qMDA_D13_110	mk18516_D13	mk18547_D13	41759681	48359057	6.6	Gh_D13G1366	D13	42777838	42779192	AT5G55970	RING/U-box superfamily protein	0	0.02	-0.51	-0.42
cluster8	MDA	qMDA_D13_110	mk18516_D13	mk18547_D13	41759681	48359057	6.6	Gh_D13G1458	D13	45626896	45628174	AT3G20395	RING/U-box superfamily protein	0.89	0.29	0.58	0.89
cluster8	MDA	qMDA_D13_110	mk18516_D13	mk18547_D13	41759681	48359057	6.6	Gh_D13G1571	D13	48126021	48128179	AT1G53190	RING/U-box superfamily protein	0.77	0.44	0.59	0.61
cluster1	EC	qEC_A02_110.3	mk1293_A02	mk1512_A02	23817680	40364786	16.55	Gh_A02G0941	A02	38809428	38812119	AT1G33060	NAC 014	0.63	0.48	0.5	0.53
cluster3	EC	qEC_A12_110.1	mk9153_A12	mk9167_A12	77455444	77705877	0.25	Gh_A12G1620	A12	77469813	77471085	AT5G61430	NAC domain containing protein 100	-0.96	-1.3	-1.52	0
cluster3	SL	qSL_A12_150	mk18878	mk9187_A12	173	81262301	81.26	Gh_A12G0118	A12	1663938	1664725	AT5G64530	xylem NAC domain 1	0.2	0.28	0.71	0.04
cluster3	SL	qSL_A12_150	mk18878	mk9187_A12	173	81262301	81.26	Gh_A12G0319	A12	5752771	5753848	AT2G17040	NAC domain containing protein 36	0.45	0.25	-0.46	0.76
cluster3	SL	qSL_A12_150	mk18878	mk9187_A12	173	81262301	81.26	Gh_A12G0557	A12	13713458	13714076	AT2G18060	vascular related NAC-domain protein 1	-0.35	0.06	0.22	-0.14
cluster3	SL	qSL_A12_150	mk18878	mk9187_A12	173	81262301	81.26	Gh_A12G1049	A12	62729812	62731243	AT2G46770	NAC (No Apical Meristem) domain transcriptional regulator superfamily protein	0	0	-1.15	0
cluster3	SL	qSL_A12_150	mk18878	mk9187_A12	173	81262301	81.26	Gh_A12G1077	A12	63286709	63289267	AT2G46930	Pectinacetylesterase family protein	0.76	0.8	1.01	1.04
cluster3	SL	qSL_A12_150	mk18878	mk9187_A12	173	81262301	81.26	Gh_A12G1285	A12	68178702	68180223	AT4G28500	NAC domain containing protein 73	-0.24	-0.14	-0.29	-0.27
cluster3	SL	qSL_A12_150	mk18878	mk9187_A12	173	81262301	81.26	Gh_A12G1505	A12	74566000	74567056	AT1G69490	NAC-like, activated by AP3/PI	-0.42	-0.68	-0.19	-0.6
cluster3	SL	qSL_A12_150	mk18878	mk9187_A12	173	81262301	81.26	Gh_A12G1557	A12	75687049	75690100	AT1G25580	NAC (No Apical Meristem) domain transcriptional regulator superfamily protein	1.11	0.45	0.58	0.87
cluster3	SL	qSL_A12_150	mk18878	mk9187_A12	173	81262301	81.26	Gh_A12G1649	A12	77856072	77857097	AT2G02450	NAC domain containing protein 35	0	0	0	0
cluster5	FW	qFW_D03_110.2	mk12096_D03	mk12127_D03	26385562	30628951	4.24	Gh_D03G0775	D03	26623497	26624822	AT2G46770	NAC (No Apical Meristem) domain transcriptional regulator superfamily protein	-1.05	0	-1	-0.62
cluster5	FW	qFW_D03_110.2	mk12096_D03	mk12127_D03	26385562	30628951	4.24	Gh_D03G0824	D03	28123997	28126688	AT1G33060	NAC 014	-0.24	-0.38	-0.39	-0.16
cluster5	LFW	qLFW_D03_ck.3	mk19256	mk12165_D03	130906	40254875	40.12	Gh_D03G0032	D03	230441	232216	AT2G17040	NAC domain containing protein 36	1.72	-0.42	0.01	0.78
cluster5	LFW	qLFW_D03_ck.3	mk19256	mk12165_D03	130906	40254875	40.12	Gh_D03G0096	D03	706802	708849	AT2G18060	vascular related NAC-domain protein 1	-0.19	-0.15	-0.35	-0.68
cluster5	LFW	qLFW_D03_ck.3	mk19256	mk12165_D03	130906	40254875	40.12	Gh_D03G1021	D03	34752815	34754411	AT1G12260	NAC 007	-0.85	-0.89	-0.82	-0.92
cluster6	DLW	qDLW_D06_110	mk13340_D06	mk13562_D06	11196129	23393584	12.2	Gh_D06G0681	D06	11757574	11761209	AT4G29230	NAC domain containing protein 75	-0.2	0.09	-0.01	0.02
cluster6	DLW	qDLW_D06_ck	mk17780	mk13340_D06	982	11196129	11.2	Gh_D06G0070	D06	810119	814301	AT1G65910	NAC domain containing protein 28	0.99	0.82	0.68	0.81
cluster6	DLW	qDLW_D06_ck	mk17780	mk13340_D06	982	11196129	11.2	Gh_D06G0417	D06	5977300	5978799	AT1G01720	NAC (No Apical Meristem) domain transcriptional regulator superfamily protein	2.23	1.91	1.81	2.03
cluster7	LFW	qLFW_D08_150	MulMa513_D08	mk16015_D08	54937777	59655801	4.72	Gh_D08G1858	D08	55907949	55909361	AT1G12260	NAC 007	-0.68	-0.4	-0.62	-0.74
cluster7	LFW	qLFW_D08_150	MulMa513_D08	mk16015_D08	54937777	59655801	4.72	Gh_D08G2049	D08	59152297	59155465	AT4G28530	NAC domain containing protein 74	0	-1.15	-0.66	0
cluster8	MDA	qMDA_D13_110	mk18516_D13	mk18547_D13	41759681	48359057	6.6	Gh_D13G1327	D13	41782173	41784576	AT1G54330	NAC domain containing protein 20	0	-0.92	0	0
cluster8	MDA	qMDA_D13_110	mk18516_D13	mk18547_D13	41759681	48359057	6.6	Gh_D13G1526	D13	47191736	47192980	AT3G15510	NAC domain containing protein 2	-0.66	-0.39	-0.74	-0.43
cluster8	MDA	qMDA_D13_110	mk18516_D13	mk18547_D13	41759681	48359057	6.6	Gh_D13G1561	D13	47968121	47970195	AT5G53950	NAC (No Apical Meristem) domain transcriptional regulator superfamily protein	0	0	-0.92	0
cluster1	EC	qEC_A02_150	MulMa26-m_A02	mk1778_A02	76134216	81766125	5.63	Gh_A02G1488	A02	81025465	81026529	AT4G24240	WRKY DNA-binding protein 7	0.84	0.9	0.59	0.67
cluster2	FW	qFW_A06_150.1	mk4886_A06	mk4999_A06	92310429	97063193	4.75	Gh_A06G1322	A06	94216539	94218932	AT1G62300	WRKY family transcription factor	0.05	-0.12	-0.04	-0.16
cluster3	SL	qSL_A12_150	mk18878	mk9187_A12	173	81262301	81.26	Gh_A12G0294	A12	5048526	5050171	AT1G68150	WRKY DNA-binding protein 9	-0.18	-0.15	-0.06	0.36
cluster3	SL	qSL_A12_150	mk18878	mk9187_A12	173	81262301	81.26	Gh_A12G0887	A12	58273998	58276095	AT2G44745	WRKY family transcription factor	0	0	0	0
cluster3	SL	qSL_A12_150	mk18878	mk9187_A12	173	81262301	81.26	Gh_A12G1084	A12	63541417	63546398	AT4G04450	WRKY family transcription factor	0.16	0.33	0.05	0.42
cluster3	SL	qSL_A12_150	mk18878	mk9187_A12	173	81262301	81.26	Gh_A12G1116	A12	64456257	64457434	AT1G13960	WRKY DNA-binding protein 4	-0.6	-0.92	-0.68	-0.2
cluster3	SL	qSL_A12_150	mk18878	mk9187_A12	173	81262301	81.26	Gh_A12G1124	A12	64643993	64644854	AT1G13960	WRKY DNA-binding protein 4	0.29	0.22	0.51	0.73
cluster3	SL	qSL_A12_150	mk18878	mk9187_A12	173	81262301	81.26	Gh_A12G1488	A12	74305047	74307435	AT1G69310	WRKY DNA-binding protein 57	-0.89	-0.14	-1.4	-0.77
cluster3	SL	qSL_A12_150	mk18878	mk9187_A12	173	81262301	81.26	Gh_A12G1594	A12	76570714	76573976	AT5G15130	WRKY DNA-binding protein 72	0	-0.51	-0.7	-0.74
cluster3	SL	qSL_A12_150	mk18878	mk9187_A12	173	81262301	81.26	Gh_A12G1670	A12	78337429	78348969	AT5G07100	WRKY DNA-binding protein 26	0.91	0.59	0.39	0.81
cluster5	LFW	qLFW_D03_ck.3	mk19256	mk12165_D03	130906	40254875	40.12	Gh_D03G0226	D03	2379359	2380514	AT4G24240	WRKY DNA-binding protein 7	1.34	1.27	1.01	1.24
cluster5	LFW	qLFW_D03_ck.3	mk19256	mk12165_D03	130906	40254875	40.12	Gh_D03G0441	D03	6541839	6545168	AT1G13960	WRKY DNA-binding protein 4	0.92	-0.96	-0.41	0.83
cluster5	LFW	qLFW_D03_ck.3	mk19256	mk12165_D03	130906	40254875	40.12	Gh_D03G0444	D03	6597853	6600118	AT1G13960	WRKY DNA-binding protein 4	0	-0.38	-0.6	-0.72
cluster5	LFW	qLFW_D03_ck.3	mk19256	mk12165_D03	130906	40254875	40.12	Gh_D03G0682	D03	23828953	23829960	AT4G23550	WRKY family transcription factor	-0.52	0	0	-0.42
cluster6	DLW	qDLW_D06_110	mk13340_D06	mk13562_D06	11196129	23393584	12.2	Gh_D06G1029	D06	21933141	21936327	AT4G30935	WRKY DNA-binding protein 32	0.69	0.2	0.4	0.91
cluster6	DLW	qDLW_D06_ck	mk17780	mk13340_D06	982	11196129	11.2	Gh_D06G0174	D06	1745417	1746184	AT2G38470	WRKY DNA-binding protein 33	0	0	0	0
cluster6	DLW	qDLW_D06_ck	mk17780	mk13340_D06	982	11196129	11.2	Gh_D06G0175	D06	1746646	1748213	AT4G24240	WRKY DNA-binding protein 7	0.35	-0.03	-0.39	-0.08
cluster7	LFW	qLFW_D08_150	MulMa513_D08	mk16015_D08	54937777	59655801	4.72	Gh_D08G1841	D08	55326801	55328428	AT1G13960	WRKY DNA-binding protein 4	-0.85	0	-0.64	-0.92
cluster7	LFW	qLFW_D08_150	MulMa513_D08	mk16015_D08	54937777	59655801	4.72	Gh_D08G2032	D08	58840331	58851606	AT2G30590	WRKY DNA-binding protein 21	0.27	0.4	-0.07	0.36
cluster8	MDA	qMDA_D13_110	mk18516_D13	mk18547_D13	41759681	48359057	6.6	Gh_D13G1418	D13	44947330	44951170	AT4G26640	WRKY family transcription factor family protein	0.57	0.51	0.49	0.6
cluster1	EC	qEC_A02_150	MulMa26-m_A02	mk1778_A02	76134216	81766125	5.63	Gh_A02G1334	A02	76816257	76822729	AT1G79790	Haloacid dehalogenase-like hydrolase (HAD) superfamily protein	0.02	0.1	0.27	0.06
cluster1	EC	qEC_A02_150	MulMa26-m_A02	mk1778_A02	76134216	81766125	5.63	Gh_A02G1381	A02	78975161	78977298	AT5G65140	Haloacid dehalogenase-like hydrolase (HAD) superfamily protein	-0.08	0.72	0.33	0.32
cluster3	EC	qEC_A12_150	mk9173_A12	mk9189_A12	79355806	81365007	2.01	Gh_A12G1807	A12	80679787	80682050	AT5G51460	Haloacid dehalogenase-like hydrolase (HAD) superfamily protein	0.5	0.93	0.86	0.59
cluster3	SL	qSL_A12_150	mk18878	mk9187_A12	173	81262301	81.26	Gh_A12G1521	A12	74775623	74778793	AT1G14310	Haloacid dehalogenase-like hydrolase (HAD) superfamily protein	0.76	0.5	0.39	0.41
cluster3	SL	qSL_A12_150	mk18878	mk9187_A12	173	81262301	81.26	Gh_A12G1577	A12	76341741	76347644	AT1G68710	ATPase E1-E2 type family protein / haloacid dehalogenase-like hydrolase family protein	0.28	-0.05	0.07	0.41
cluster5	DLW	qDLW_D03_ck.2	mk12061_D03	mk12065_D03	4073116	4904755	0.83	Gh_D03G0343	D03	4105840	4107982	AT5G65140	Haloacid dehalogenase-like hydrolase (HAD) superfamily protein	0.16	0.44	0.16	0.25
cluster5	DLW	qDLW_D03_ck.2	mk12061_D03	mk12065_D03	4073116	4904755	0.83	Gh_D03G0361	D03	4730161	4732741	AT4G39970	Haloacid dehalogenase-like hydrolase (HAD) superfamily protein	1.63	2.05	1.93	1.49
cluster5	DLW	qDLW_D03_ck.3	mk12156_D03	mk12167_D03	37695156	40261578	2.57	Gh_D03G1184	D03	38710550	38712192	AT5G59480	Haloacid dehalogenase-like hydrolase (HAD) superfamily protein	-0.16	-0.25	-0.17	0.63
cluster5	DLW	qDLW_D03_ck.3	mk12156_D03	mk12167_D03	37695156	40261578	2.57	Gh_D03G1185	D03	38715366	38717958	AT5G59480	Haloacid dehalogenase-like hydrolase (HAD) superfamily protein	-0.06	0.13	-0.25	-0.17
cluster5	LFW	qLFW_D03_ck.3	mk19256	mk12165_D03	130906	40254875	40.12	Gh_D03G0467	D03	7403808	7410381	AT1G79790	Haloacid dehalogenase-like hydrolase (HAD) superfamily protein	0.5	0.45	0.23	0.26
cluster5	LFW	qLFW_D03_ck.3	mk19256	mk12165_D03	130906	40254875	40.12	Gh_D03G0654	D03	20432167	20441636	AT5G36790	Haloacid dehalogenase-like hydrolase (HAD) superfamily protein	2.1	2.45	2.4	2.17
cluster5	LFW	qLFW_D03_ck.3	mk19256	mk12165_D03	130906	40254875	40.12	Gh_D03G0951	D03	32662509	32672601	AT1G68710	ATPase E1-E2 type family protein / haloacid dehalogenase-like hydrolase family protein	1.03	0.66	0.69	1.1
cluster5	LFW	qLFW_D03_ck.3	mk19256	mk12165_D03	130906	40254875	40.12	Gh_D03G1019	D03	34714659	34716838	AT5G51460	Haloacid dehalogenase-like hydrolase (HAD) superfamily protein	0	-1.05	0	0
cluster6	DLW	qDLW_D06_110	mk13340_D06	mk13562_D06	11196129	23393584	12.2	Gh_D06G0863	D06	16017816	16020412	AT4G33140	Haloacid dehalogenase-like hydrolase (HAD) superfamily protein	0.37	0.17	0.24	0.27
cluster6	DLW	qDLW_D06_110	mk13340_D06	mk13562_D06	11196129	23393584	12.2	Gh_D06G0949	D06	19180247	19185921	AT2G25870	haloacid dehalogenase-like hydrolase family protein	0.86	1.06	1.02	0.88
cluster6	DLW	qDLW_D06_ck	mk17780	mk13340_D06	982	11196129	11.2	Gh_D06G0324	D06	3856527	3858352	AT1G35910	Haloacid dehalogenase-like hydrolase (HAD) superfamily protein	-0.8	-0.41	-0.24	-0.36
cluster8	MDA	qMDA_D13_110	mk18516_D13	mk18547_D13	41759681	48359057	6.6	Gh_D13G1547	D13	47646202	47649697	AT5G53850	haloacid dehalogenase-like hydrolase family protein	1.21	1.51	1.4	1.32
cluster8	MDA	qMDA_D13_110	mk18516_D13	mk18547_D13	41759681	48359057	6.6	Gh_D13G1558	D13	47923834	47928833	AT5G53850	haloacid dehalogenase-like hydrolase family protein	-0.39	-0.54	-0.49	-0.6
cluster8	MDA	qMDA_D13_110	mk18516_D13	mk18547_D13	41759681	48359057	6.6	Gh_D13G1446	D13	45392847	45394614	AT3G21610	Acid phosphatase/vanadium-dependent haloperoxidase-related protein	0.67	0.48	0.92	0.9
cluster6	DLW	qDLW_D06_ck	mk17780	mk13340_D06	982	11196129	11.2	Gh_D06G0023	D06	165195	166635	AT1G75540	salt tolerance homolog2	-0.14	-0.09	-1	-0.28
cluster3	SL	qSL_A12_150	mk18878	mk9187_A12	173	81262301	81.26	Gh_A12G0454	A12	9796239	9800083	AT1G30970	zinc finger (C2H2 type) family protein	1.28	1.02	1.03	1.11
cluster3	SL	qSL_A12_150	mk18878	mk9187_A12	173	81262301	81.26	Gh_A12G0699	A12	28489163	28489843	AT1G49900	C2H2 type zinc finger transcription factor family	0.53	0.26	0.42	0.6
cluster3	SL	qSL_A12_150	mk18878	mk9187_A12	173	81262301	81.26	Gh_A12G0859	A12	57289422	57290399	AT3G60580	C2H2-like zinc finger protein	-0.43	-0.96	-0.89	0
cluster3	SL	qSL_A12_150	mk18878	mk9187_A12	173	81262301	81.26	Gh_A12G0860	A12	57305805	57307674	AT1G02040	C2H2-type zinc finger family protein	0	0	0	-1
cluster3	SL	qSL_A12_150	mk18878	mk9187_A12	173	81262301	81.26	Gh_A12G1286	A12	68188286	68190176	AT1G03840	C2H2 and C2HC zinc fingers superfamily protein	-0.37	-0.4	-0.57	0
cluster3	SL	qSL_A12_150	mk18878	mk9187_A12	173	81262301	81.26	Gh_A12G1311	A12	69533009	69533635	AT1G68360	C2H2 and C2HC zinc fingers superfamily protein	0	0	-0.89	-0.52
cluster3	SL	qSL_A12_150	mk18878	mk9187_A12	173	81262301	81.26	Gh_A12G1417	A12	72823009	72824082	AT2G01940	C2H2-like zinc finger protein	0.56	0.69	0.5	0.45
cluster3	SL	qSL_A12_150	mk18878	mk9187_A12	173	81262301	81.26	Gh_A12G1487	A12	74289292	74290876	AT1G26610	C2H2-like zinc finger protein	-1.15	0	-1.4	-0.92
cluster4	FW	qFW_D01_110.1	mk10900_D01	mk10955_D01	54444280	55458818	1.01	Gh_D01G1781	D01	54814525	54817091	AT4G06634	zinc finger (C2H2 type) family protein	1.36	1.12	1.11	1.31
cluster4	FW	qFW_D01_150.2	mk10837_D01	MulMa276_D01	51102990	53566034	2.46	Gh_D01G1704	D01	53547909	53548796	AT4G35280	C2H2-like zinc finger protein	-0.85	0	0	0
cluster5	DLW	qDLW_D03_ck.3	mk12156_D03	mk12167_D03	37695156	40261578	2.57	Gh_D03G1247	D03	39918973	39919446	AT1G49900	C2H2 type zinc finger transcription factor family	0.48	0	-0.17	0.49
cluster5	LFW	qLFW_D03_ck.3	mk19256	mk12165_D03	130906	40254875	40.12	Gh_D03G0157	D03	1179930	1181988	AT5G66730	C2H2-like zinc finger protein	0.62	0.47	0.45	0.54
cluster5	LFW	qLFW_D03_ck.3	mk19256	mk12165_D03	130906	40254875	40.12	Gh_D03G0158	D03	1188086	1190152	AT5G66730	C2H2-like zinc finger protein	0.76	0.56	0.65	0.7
cluster5	LFW	qLFW_D03_ck.3	mk19256	mk12165_D03	130906	40254875	40.12	Gh_D03G0634	D03	17803351	17806219	AT3G57670	C2H2-type zinc finger family protein	-0.49	-0.17	-0.21	-0.66
cluster5	LFW	qLFW_D03_ck.3	mk19256	mk12165_D03	130906	40254875	40.12	Gh_D03G0899	D03	30809441	30810721	AT1G26610	C2H2-like zinc finger protein	-0.29	-0.62	-0.72	-0.37
cluster6	DLW	qDLW_D06_ck	mk17780	mk13340_D06	982	11196129	11.2	Gh_D06G0169	D06	1712212	1713432	AT5G52010	C2H2-like zinc finger protein	1.34	0.96	1.02	1.04
cluster6	DLW	qDLW_D06_ck	mk17780	mk13340_D06	982	11196129	11.2	Gh_D06G0302	D06	3413143	3414173	AT1G34790	C2H2 and C2HC zinc fingers superfamily protein	0	0	0	0
cluster6	DLW	qDLW_D06_ck	mk17780	mk13340_D06	982	11196129	11.2	Gh_D06G0380	D06	5216267	5217680	AT1G75710	C2H2-like zinc finger protein	0.64	0.3	0.18	0.17
cluster7	LFW	qLFW_D08_150	MulMa513_D08	mk16015_D08	54937777	59655801	4.72	Gh_D08G1830	D08	55176867	55177775	AT3G60580	C2H2-like zinc finger protein	-0.39	-0.6	-0.36	-0.77
cluster8	MDA	qMDA_D13_110	mk18516_D13	mk18547_D13	41759681	48359057	6.6	Gh_D13G1417	D13	44944827	44945890	AT4G27240	zinc finger (C2H2 type) family protein	0.72	0.01	0.69	0.33
cluster1	EC	qEC_A02_ck	mk1046_A02	mk1107_A02	4445557	7584839	3.14	Gh_A02G0430	A02	5810934	5811946	AT4G13480	myb domain protein 79	0	0	-1.1	0
cluster1	EC	qEC_A02_150	MulMa26-m_A02	mk1778_A02	76134216	81766125	5.63	Gh_A02G1349	A02	77969111	77971553	AT5G16880	Target of Myb protein 1	0.73	-0.22	-0.11	0.23
cluster1	EC	qEC_A02_150	MulMa26-m_A02	mk1778_A02	76134216	81766125	5.63	Gh_A02G1357	A02	78204470	78205588	AT5G16770	myb domain protein 9	0	0	0	0
cluster1	EC	qEC_A02_150	MulMa26-m_A02	mk1778_A02	76134216	81766125	5.63	Gh_A02G1369	A02	78725406	78726497	AT1G34670	myb domain protein 93	0	0	0	0
cluster3	EC	qEC_A12_150	mk9173_A12	mk9189_A12	79355806	81365007	2.01	Gh_A12G1781	A12	80331128	80331999	AT5G61620	myb-like transcription factor family protein	0	0	0	0
cluster3	SL	qSL_A12_150	mk18878	mk9187_A12	173	81262301	81.26	Gh_A12G0349	A12	6604932	6605799	AT4G38620	myb domain protein 4	0.81	0.4	0.33	0.37
cluster3	SL	qSL_A12_150	mk18878	mk9187_A12	173	81262301	81.26	Gh_A12G0527	A12	12897975	12899524	AT5G16600	myb domain protein 43	-1.3	-0.55	-1.1	-0.3
cluster3	SL	qSL_A12_150	mk18878	mk9187_A12	173	81262301	81.26	Gh_A12G0725	A12	33686914	33688135	AT3G49690	myb domain protein 84	0	-1.3	0	0
cluster3	SL	qSL_A12_150	mk18878	mk9187_A12	173	81262301	81.26	Gh_A12G1020	A12	61826566	61827494	AT3G13540	myb domain protein 5	-0.22	0	-1.1	-0.89
cluster3	SL	qSL_A12_150	mk18878	mk9187_A12	173	81262301	81.26	Gh_A12G1241	A12	66909067	66910776	AT3G18100	myb domain protein 4r1	-0.77	-0.82	-0.57	-0.25
cluster3	SL	qSL_A12_150	mk18878	mk9187_A12	173	81262301	81.26	Gh_A12G1244	A12	67016464	67017765	AT4G21440	MYB-like 102	0	-1	-1.22	0
cluster3	SL	qSL_A12_150	mk18878	mk9187_A12	173	81262301	81.26	Gh_A12G1309	A12	69456951	69457773	AT3G27810	myb domain protein 21	0	0	-1	0
cluster3	SL	qSL_A12_150	mk18878	mk9187_A12	173	81262301	81.26	Gh_A12G1503	A12	74506797	74509487	AT5G15310	myb domain protein 16	-0.28	-1	-0.85	-1.05
cluster3	SL	qSL_A12_150	mk18878	mk9187_A12	173	81262301	81.26	Gh_A12G1504	A12	74543685	74544796	AT3G01140	myb domain protein 106	-0.15	-0.59	-1.1	0
cluster3	SL	qSL_A12_150	mk18878	mk9187_A12	173	81262301	81.26	Gh_A12G1550	A12	75566886	75568733	AT1G25550	myb-like transcription factor family protein	0.2	0.89	0.15	-0.08
cluster4	FW	qFW_D01_150.2	mk10837_D01	MulMa276_D01	51102990	53566034	2.46	Gh_D01G1631	D01	51428024	51428924	AT4G38620	myb domain protein 4	1.31	0.92	0.87	0.89
cluster5	DLW	qDLW_D03_ck.2	mk12061_D03	mk12065_D03	4073116	4904755	0.83	Gh_D03G0355	D03	4302369	4303459	AT1G34670	myb domain protein 93	0	0	0	0
cluster5	DLW	qDLW_D03_ck.3	mk12156_D03	mk12167_D03	37695156	40261578	2.57	Gh_D03G1250	D03	39978276	39979565	AT3G46130	myb domain protein 48	0.33	0.39	0.77	0.19
cluster5	FW	qFW_D03_110.2	mk12096_D03	mk12127_D03	26385562	30628951	4.24	Gh_D03G0816	D03	27868294	27870003	AT2G01060	myb-like HTH transcriptional regulator family protein	-0.32	0	-0.41	-0.7
cluster5	FW	qFW_D03_110.2	mk12096_D03	mk12127_D03	26385562	30628951	4.24	Gh_D03G0882	D03	30449317	30450571	AT5G61420	myb domain protein 28	0	0	-1.52	0
cluster5	LFW	qLFW_D03_ck.3	mk19256	mk12165_D03	130906	40254875	40.12	Gh_D03G0489	D03	8133644	8136102	AT5G16880	Target of Myb protein 1	0.19	-0.03	-0.2	0.23
cluster5	LFW	qLFW_D03_ck.3	mk19256	mk12165_D03	130906	40254875	40.12	Gh_D03G0497	D03	8330212	8331410	AT5G16770	myb domain protein 9	0	0	0	0
cluster5	LFW	qLFW_D03_ck.3	mk19256	mk12165_D03	130906	40254875	40.12	Gh_D03G1006	D03	34465237	34466287	AT3G60460	myb-like HTH transcriptional regulator family protein	0	0	0	0
cluster6	DLW	qDLW_D06_110	mk13340_D06	mk13562_D06	11196129	23393584	12.2	Gh_D06G0691	D06	11945078	11946142	AT5G57620	myb domain protein 36	0	-0.89	0	0
cluster6	DLW	qDLW_D06_110	mk13340_D06	mk13562_D06	11196129	23393584	12.2	Gh_D06G0713	D06	12312226	12313185	AT5G56840	myb-like transcription factor family protein	1.09	0.18	0.39	0.9
cluster6	DLW	qDLW_D06_110	mk13340_D06	mk13562_D06	11196129	23393584	12.2	Gh_D06G0886	D06	16922154	16922938	AT3G18100	myb domain protein 4r1	0	-0.35	-0.89	0
cluster6	DLW	qDLW_D06_ck	mk17780	mk13340_D06	982	11196129	11.2	Gh_D06G0115	D06	1191806	1192273	AT3G18100	myb domain protein 4r1	0.12	-0.42	0	0.03
cluster6	DLW	qDLW_D06_ck	mk17780	mk13340_D06	982	11196129	11.2	Gh_D06G0184	D06	1821317	1822135	AT4G37260	myb domain protein 73	1.35	1.01	0.88	1.15
cluster6	DLW	qDLW_D06_ck	mk17780	mk13340_D06	982	11196129	11.2	Gh_D06G0223	D06	2230276	2231072	AT5G57620	myb domain protein 36	0	0	0	0
cluster7	LFW	qLFW_D08_150	MulMa513_D08	mk16015_D08	54937777	59655801	4.72	Gh_D08G1812	D08	54940967	54943070	AT5G47390	myb-like transcription factor family protein	1.41	1.51	1.59	1.45
cluster7	LFW	qLFW_D08_150	MulMa513_D08	mk16015_D08	54937777	59655801	4.72	Gh_D08G1815	D08	55004869	55005638	AT3G18100	myb domain protein 4r1	1.54	1.24	1.38	1.05
cluster7	LFW	qLFW_D08_150	MulMa513_D08	mk16015_D08	54937777	59655801	4.72	Gh_D08G1866	D08	56251887	56253090	AT4G12350	myb domain protein 42	-0.48	-0.51	-0.14	-0.55
cluster8	MDA	qMDA_D13_110	mk18516_D13	mk18547_D13	41759681	48359057	6.6	Gh_D13G1452	D13	45459268	45462015	AT2G32460	myb domain protein 101	-1.15	0	-1.4	0
cluster8	MDA	qMDA_D13_110	mk18516_D13	mk18547_D13	41759681	48359057	6.6	Gh_D13G1482	D13	46327796	46328173	AT1G68670	myb-like transcription factor family protein	1.07	0.02	0.31	0
													164

## Sheet: 12 genes
Cluster	Trait	QTL	Start marker	End marker	Start marker(bp)	End marker(bp)	CI(Mbp)	Gene ID	Chr	Start Gene	End Gene	TAIR	ANNOT	Salt 1h	Salt3h	Salt6h	Salt12h
cluster5	LFW	qLFW_D03_ck.3	mk19256	mk12165_D03	130906	40254875	40.12	Gh_D03G0935	D03	31858849	31859814	AT5G08139	RING/U-box superfamily protein	1.14	1.21	1.26	1.29
cluster6	DLW	qDLW_D06_ck	mk17780	mk13340_D06	982	11196129	11.2	Gh_D06G0163	D06	1659572	1662147	AT5G42940	RING/U-box superfamily protein	1.33	1.06	1.01	1.15
cluster6	DLW	qDLW_D06_ck	mk17780	mk13340_D06	982	11196129	11.2	Gh_D06G0462	D06	6638475	6642835	AT5G45290	RING/U-box superfamily protein	1.14	1.26	1.1	1.04
cluster6	DLW	qDLW_D06_ck	mk17780	mk13340_D06	982	11196129	11.2	Gh_D06G0417	D06	5977300	5978799	AT1G01720	NAC (No Apical Meristem) domain transcriptional regulator superfamily protein	2.23	1.91	1.81	2.03
cluster5	LFW	qLFW_D03_ck.3	mk19256	mk12165_D03	130906	40254875	40.12	Gh_D03G0226	D03	2379359	2380514	AT4G24240	WRKY DNA-binding protein 7	1.34	1.27	1.01	1.24
cluster5	DLW	qDLW_D03_ck.2	mk12061_D03	mk12065_D03	4073116	4904755	0.83	Gh_D03G0361	D03	4730161	4732741	AT4G39970	Haloacid dehalogenase-like hydrolase (HAD) superfamily protein	1.63	2.05	1.93	1.49
cluster5	LFW	qLFW_D03_ck.3	mk19256	mk12165_D03	130906	40254875	40.12	Gh_D03G0654	D03	20432167	20441636	AT5G36790	Haloacid dehalogenase-like hydrolase (HAD) superfamily protein	2.1	2.45	2.4	2.17
cluster8	MDA	qMDA_D13_110	mk18516_D13	mk18547_D13	41759681	48359057	6.6	Gh_D13G1547	D13	47646202	47649697	AT5G53850	haloacid dehalogenase-like hydrolase family protein	1.21	1.51	1.4	1.32
cluster3	SL	qSL_A12_150	mk18878	mk9187_A12	173	81262301	81.26	Gh_A12G0454	A12	9796239	9800083	AT1G30970	zinc finger (C2H2 type) family protein	1.28	1.02	1.03	1.11
cluster4	FW	qFW_D01_110.1	mk10900_D01	mk10955_D01	54444280	55458818	1.01	Gh_D01G1781	D01	54814525	54817091	AT4G06634	zinc finger (C2H2 type) family protein	1.36	1.12	1.11	1.31
cluster7	LFW	qLFW_D08_150	MulMa513_D08	mk16015_D08	54937777	59655801	4.72	Gh_D08G1812	D08	54940967	54943070	AT5G47390	myb-like transcription factor family protein	1.41	1.51	1.59	1.45
cluster7	LFW	qLFW_D08_150	MulMa513_D08	mk16015_D08	54937777	59655801	4.72	Gh_D08G1815	D08	55004869	55005638	AT3G18100	myb domain protein 4r1	1.54	1.24	1.38	1.05
